# Supplementary material for: (E)-Methyl N′-(4-bromo­benzyl­idene)­hydrazinecarboxyl­ate at 123 K
Source: Acta Crystallogr Sect E Struct Rep Online. 2008 Jul 19;64(Pt 8):o1544. doi: 10.1107/S1600536808021983 (PMC2962168; doi:10.1107/S1600536808021983)
Supplement: Supplementary file 1 [file e-64-o1544-sup1.cif]

##############################################################################
###                                                                        ###
###        Electronic paper (Acta Crystallographica Section E)             ###
###                                                                        ###
##############################################################################
#                                                                            #
# This CIF contains the data in a paper accepted for publication in Acta     #
# Crystallographica Section E. It conforms to the requirements of Notes      #
# for Authors for Section E, and has been peer reviewed under the auspices   #
# of the IUCr Commission on Journals.                                        #
#                                                                            #
# Full details of the Crystallographic Information File format               #
# are given in the paper "The Crystallographic Information File (CIF):       #
# a New Standard Archive File for Crystallography" by S. R. Hall, F. H.      #
# Allen and I. D. Brown [Acta Cryst. (1991), A47, 655-685].                  #
#                                                                            #
# The current version of the core CIF dictionary is obtainable from          #
# ftp://ftp.iucr.org/pub/cif_core.dic. The current version number is 2.4.    #
#                                                                            #
# Software is freely available for graphical display of the structure(s) in  #
# this CIF.  For information consult the CIF home page http://www.iucr.org/  #
# cif/home.html                                                              #
#                                                                            #
# This file may be used for bona fide research purposes within the           #
# scientific community so long as proper attribution is given to the journal # 
# article from which it was obtained.                                        #
#                                                                            #
##############################################################################
                                             
data_I
_audit_creation_method     SHELXL-97
_chemical_name_systematic
;
(<i>E</i>)-Methyl N'-(4-bromobenzylidene)hydrazinecarboxylate
;
_chemical_name_common     ?
_chemical_formula_moiety     'C9 H9 Br N2 O2'
_chemical_formula_sum     'C9 H9 Br N2 O2'
_chemical_formula_iupac     'C9 H9 Br N2 O2'
_chemical_formula_weight     257.09
_chemical_melting_point     ?
_symmetry_cell_setting     Monoclinic
_symmetry_space_group_name_H-M     'P 21/c'
_symmetry_space_group_name_Hall     '-P 2ybc'
loop_
    _symmetry_equiv_pos_as_xyz
    'x, y, z'
    '-x, y+1/2, -z+1/2'
    '-x, -y, -z'
    'x, -y-1/2, z-1/2'
_cell_length_a     13.8585(10)
_cell_length_b     9.5257(7)
_cell_length_c     15.5871(11)
_cell_angle_alpha     90.00
_cell_angle_beta     95.967(3)
_cell_angle_gamma     90.00
_cell_volume     2046.5(3)
_cell_formula_units_Z     8
_cell_measurement_reflns_used     3610
_cell_measurement_theta_min     1.5
_cell_measurement_theta_max     25.0
_cell_measurement_temperature     123(2)
_exptl_crystal_description     Block
_exptl_crystal_colour     colourless
_exptl_crystal_size_max     0.30
_exptl_crystal_size_mid     0.26
_exptl_crystal_size_min     0.25
_exptl_crystal_density_diffrn     1.669
_exptl_crystal_density_meas     ?
_exptl_crystal_density_method     'not measured'
_exptl_crystal_F_000     1024
_exptl_absorpt_coefficient_mu     3.992
_exptl_absorpt_correction_type     multi-scan
_exptl_absorpt_process_details     '(SADABS; Bruker, 2002)'
_exptl_absorpt_correction_T_min     0.3195
_exptl_absorpt_correction_T_max     0.3675
_exptl_special_details
;
;
_diffrn_ambient_temperature     123(2)
_diffrn_radiation_type     MoK\a
_diffrn_radiation_wavelength     0.71073
_diffrn_radiation_source     'fine-focus sealed tube'
_diffrn_radiation_monochromator     graphite
_diffrn_measurement_device_type     'Bruker SMART CCD area-detector'
_diffrn_measurement_method     '\f and \w'
_diffrn_detector_area_resol_mean     ?
_diffrn_reflns_number     20978
_diffrn_reflns_av_R_equivalents     0.0560
_diffrn_reflns_av_sigmaI/netI     0.0391
_diffrn_reflns_theta_min     1.48
_diffrn_reflns_theta_max     25.02
_diffrn_reflns_theta_full     25.02
_diffrn_measured_fraction_theta_max     0.999
_diffrn_measured_fraction_theta_full     0.999
_diffrn_reflns_limit_h_min     -16
_diffrn_reflns_limit_h_max     16
_diffrn_reflns_limit_k_min     -11
_diffrn_reflns_limit_k_max     9
_diffrn_reflns_limit_l_min     -18
_diffrn_reflns_limit_l_max     18
_diffrn_standards_number     0
_diffrn_standards_interval_count     .
_diffrn_standards_interval_time     .
_diffrn_standards_decay_%     ?
_refine_special_details
;
Refinement of <i>F</i>^2^ against ALL reflections. The weighted <i>R</i>-factor
<i>wR</i> and goodness of fit <i>S</i> are based on <i>F</i>^2^, conventional
<i>R</i>-factors <i>R</i> are based on <i>F</i>, with <i>F</i> set to zero for
negative <i>F</i>^2^. The threshold expression of <i>F</i>^2^ >
\s(<i>F</i>^2^) is used only for calculating <i>R</i>-factors(gt) <i>etc</i>.
and is not relevant to the choice of reflections for refinement.
<i>R</i>-factors based on <i>F</i>^2^ are statistically about twice as large
as those based on <i>F</i>, and <i>R</i>- factors based on ALL data will be
even larger.
;
_reflns_number_total     3610
_reflns_number_gt     2615
_reflns_threshold_expression     I>2\s(I)
_refine_ls_structure_factor_coef     Fsqd
_refine_ls_matrix_type     full
_refine_ls_R_factor_all     0.0606
_refine_ls_R_factor_gt     0.0363
_refine_ls_wR_factor_gt     0.0915
_refine_ls_wR_factor_ref     0.0986
_refine_ls_goodness_of_fit_ref     1.047
_refine_ls_restrained_S_all     1.047
_refine_ls_number_reflns     3610
_refine_ls_number_parameters     254
_refine_ls_number_restraints     0
_refine_ls_hydrogen_treatment     constr
_refine_ls_weighting_scheme     calc
_refine_ls_weighting_details
          'calc w=1/[\s^2^(Fo^2^)+(0.048P)^2^+0.8965P] where P=(Fo^2^+2Fc^2^)/3'
_atom_sites_solution_hydrogens     geom
_atom_sites_solution_primary     direct
_atom_sites_solution_secondary     difmap
_refine_ls_shift/su_max     0.001
_refine_ls_shift/su_mean     0.000
_refine_diff_density_max     0.756
_refine_diff_density_min     -0.486
_refine_ls_extinction_method     'SHELXL97 (Sheldrick, 2008)'
_refine_ls_extinction_coef     0.0078(6)
_refine_ls_extinction_expression
                                  'Fc^*^=kFc[1+0.001xFc^2^\l^3^/sin(2\q)]^-1/4^'
loop_
    _atom_type_symbol
    _atom_type_description
    _atom_type_scat_dispersion_real
    _atom_type_scat_dispersion_imag
    _atom_type_scat_source
    'C' 'C' 0.0033 0.0016
                         'International Tables Vol C Tables 4.2.6.8 and 6.1.1.4'
    'H' 'H' 0.0000 0.0000
                         'International Tables Vol C Tables 4.2.6.8 and 6.1.1.4'
    'N' 'N' 0.0061 0.0033
                         'International Tables Vol C Tables 4.2.6.8 and 6.1.1.4'
    'O' 'O' 0.0106 0.0060
                         'International Tables Vol C Tables 4.2.6.8 and 6.1.1.4'
    'Br' 'Br' -0.2901 2.4595
                         'International Tables Vol C Tables 4.2.6.8 and 6.1.1.4'
_computing_data_collection     'SMART (Bruker, 2002)'
_computing_cell_refinement     'SAINT (Bruker, 2002)'
_computing_data_reduction     'SAINT (Bruker, 2002)'
_computing_structure_solution     'SHELXS97 (Sheldrick, 2008)'
_computing_structure_refinement     'SHELXL97 (Sheldrick, 2008)'
_computing_molecular_graphics     'SHELXTL (Sheldrick, 2008)'
_computing_publication_material     'SHELXTL (Sheldrick, 2008)'
loop_
    _atom_site_type_symbol
    _atom_site_label
    _atom_site_fract_x
    _atom_site_fract_y
    _atom_site_fract_z
    _atom_site_U_iso_or_equiv
    _atom_site_adp_type
    _atom_site_calc_flag
    _atom_site_refinement_flags
    _atom_site_occupancy
    _atom_site_disorder_assembly
    _atom_site_disorder_group
    Br Br2 0.54645(3) 0.79291(5) 0.97542(3) 0.07171(19) Uani d . 1 . .
    Br Br1 0.53903(3) 0.13944(5) 0.80455(3) 0.0767(2) Uani d . 1 . .
    O O2 -0.13460(16) 0.5200(3) 0.56109(14) 0.0519(6) Uani d . 1 . .
    O O1 -0.05639(17) 0.5733(3) 0.69189(14) 0.0545(6) Uani d . 1 . .
    O O3 -0.01087(16) 0.2800(3) 0.95955(15) 0.0562(6) Uani d . 1 . .
    O O4 -0.12520(16) 0.3158(3) 0.84755(15) 0.0558(6) Uani d . 1 . .
    N N2 -0.00584(19) 0.3978(3) 0.60735(17) 0.0473(7) Uani d . 1 . .
    H H2A -0.0224 0.3431 0.5628 0.057 Uiso calc R 1 . .
    N N4 0.0057(2) 0.4480(3) 0.85778(17) 0.0484(7) Uani d . 1 . .
    H H4A -0.0223 0.4915 0.8120 0.058 Uiso calc R 1 . .
    N N3 0.09646(19) 0.4870(3) 0.89337(16) 0.0473(7) Uani d . 1 . .
    N N1 0.07984(19) 0.3755(3) 0.65906(16) 0.0447(7) Uani d . 1 . .
    C C8 -0.0638(2) 0.5048(4) 0.6263(2) 0.0423(7) Uani d . 1 . .
    C C6 0.2240(2) 0.2373(3) 0.6832(2) 0.0420(7) Uani d . 1 . .
    C C7 0.1282(2) 0.2684(4) 0.6391(2) 0.0443(8) Uani d . 1 . .
    H H7 0.1012 0.2075 0.5946 0.053 Uiso calc R 1 . .
    C C16 0.1337(2) 0.5923(4) 0.8575(2) 0.0473(8) Uani d . 1 . .
    H H16 0.0977 0.6392 0.8109 0.057 Uiso calc R 1 . .
    C C14 0.2665(3) 0.7650(4) 0.8564(2) 0.0527(9) Uani d . 1 . .
    H H14 0.2265 0.8183 0.8154 0.063 Uiso calc R 1 . .
    C C3 0.2686(3) 0.1104(4) 0.6674(2) 0.0519(9) Uani d . 1 . .
    H H3 0.2350 0.0434 0.6304 0.062 Uiso calc R 1 . .
    C C17 -0.0398(2) 0.3416(4) 0.8945(2) 0.0435(8) Uani d . 1 . .
    C C15 0.2313(2) 0.6402(3) 0.8879(2) 0.0449(8) Uani d . 1 . .
    C C18 -0.1841(3) 0.2064(4) 0.8805(3) 0.0655(10) Uani d . 1 . .
    H H18A -0.2442 0.1955 0.8421 0.098 Uiso calc R 1 . .
    H H18B -0.1998 0.2321 0.9384 0.098 Uiso calc R 1 . .
    H H18C -0.1481 0.1177 0.8835 0.098 Uiso calc R 1 . .
    C C4 0.3665(2) 0.3015(4) 0.7766(2) 0.0519(9) Uani d . 1 . .
    H H4 0.4004 0.3664 0.8150 0.062 Uiso calc R 1 . .
    C C2 0.3607(3) 0.0802(4) 0.7048(2) 0.0566(9) Uani d . 1 . .
    H H2 0.3904 -0.0069 0.6937 0.068 Uiso calc R 1 . .
    C C5 0.2746(3) 0.3315(4) 0.7396(2) 0.0508(9) Uani d . 1 . .
    H H5 0.2450 0.4178 0.7526 0.061 Uiso calc R 1 . .
    C C13 0.2918(3) 0.5639(4) 0.9480(2) 0.0552(9) Uani d . 1 . .
    H H13 0.2691 0.4785 0.9703 0.066 Uiso calc R 1 . .
    C C10 0.3585(3) 0.8122(4) 0.8839(2) 0.0562(9) Uani d . 1 . .
    H H10 0.3815 0.8979 0.8625 0.067 Uiso calc R 1 . .
    C C11 0.4167(2) 0.7338(4) 0.9426(2) 0.0521(9) Uani d . 1 . .
    C C1 0.4090(2) 0.1767(4) 0.7578(2) 0.0484(8) Uani d . 1 . .
    C C9 -0.2049(3) 0.6282(4) 0.5732(3) 0.0651(10) Uani d . 1 . .
    H H9A -0.2534 0.6314 0.5228 0.098 Uiso calc R 1 . .
    H H9B -0.1721 0.7192 0.5802 0.098 Uiso calc R 1 . .
    H H9C -0.2371 0.6073 0.6248 0.098 Uiso calc R 1 . .
    C C12 0.3837(3) 0.6103(4) 0.9756(2) 0.0575(9) Uani d . 1 . .
    H H12 0.4241 0.5578 1.0168 0.069 Uiso calc R 1 . .
loop_
    _atom_site_aniso_label
    _atom_site_aniso_U_11
    _atom_site_aniso_U_22
    _atom_site_aniso_U_33
    _atom_site_aniso_U_12
    _atom_site_aniso_U_13
    _atom_site_aniso_U_23
    Br2 0.0498(2) 0.0817(3) 0.0820(3) -0.0070(2) -0.00095(19) -0.0060(2)
    Br1 0.0418(2) 0.1006(4) 0.0865(3) 0.0154(2) 0.00182(18) 0.0141(2)
    O2 0.0420(12) 0.0612(15) 0.0504(13) 0.0084(11) -0.0059(10) -0.0043(11)
    O1 0.0605(15) 0.0590(15) 0.0427(13) 0.0140(12) -0.0011(11) -0.0030(12)
    O3 0.0524(14) 0.0644(17) 0.0493(14) 0.0002(12) -0.0066(11) 0.0131(12)
    O4 0.0439(13) 0.0578(15) 0.0625(14) -0.0003(11) -0.0102(11) 0.0068(12)
    N2 0.0409(15) 0.0501(17) 0.0487(15) 0.0057(13) -0.0060(12) -0.0100(13)
    N4 0.0487(16) 0.0476(18) 0.0459(15) 0.0009(13) -0.0096(12) 0.0090(13)
    N3 0.0452(16) 0.0499(18) 0.0453(15) 0.0034(13) -0.0025(12) -0.0006(13)
    N1 0.0415(15) 0.0497(18) 0.0420(14) 0.0004(13) -0.0005(11) 0.0008(12)
    C8 0.0357(16) 0.049(2) 0.0417(18) -0.0013(15) 0.0014(13) 0.0047(16)
    C6 0.0416(17) 0.0395(19) 0.0449(17) 0.0017(15) 0.0045(13) 0.0022(14)
    C7 0.0448(18) 0.040(2) 0.0470(18) -0.0026(15) 0.0012(14) -0.0019(15)
    C16 0.052(2) 0.045(2) 0.0430(18) 0.0084(16) 0.0009(15) -0.0022(16)
    C14 0.057(2) 0.048(2) 0.052(2) 0.0085(17) -0.0007(16) 0.0052(17)
    C3 0.055(2) 0.043(2) 0.057(2) -0.0030(17) 0.0008(16) -0.0047(16)
    C17 0.0405(17) 0.045(2) 0.0437(18) 0.0097(15) -0.0005(14) -0.0026(15)
    C15 0.0474(18) 0.043(2) 0.0436(17) 0.0068(16) 0.0022(14) -0.0030(15)
    C18 0.048(2) 0.070(3) 0.078(3) -0.005(2) -0.0002(18) 0.001(2)
    C4 0.0491(19) 0.048(2) 0.056(2) -0.0009(17) -0.0036(16) -0.0030(16)
    C2 0.055(2) 0.049(2) 0.068(2) 0.0130(18) 0.0124(18) 0.0032(18)
    C5 0.053(2) 0.043(2) 0.055(2) 0.0035(16) -0.0003(16) -0.0064(16)
    C13 0.061(2) 0.045(2) 0.058(2) 0.0010(18) 0.0006(17) 0.0061(17)
    C10 0.059(2) 0.052(2) 0.058(2) -0.0010(18) 0.0059(17) 0.0058(17)
    C11 0.0416(18) 0.057(2) 0.057(2) 0.0005(17) 0.0024(15) -0.0102(17)
    C1 0.0379(17) 0.054(2) 0.0537(19) 0.0032(16) 0.0041(15) 0.0096(17)
    C9 0.0423(19) 0.072(3) 0.078(3) 0.0148(19) -0.0051(18) 0.004(2)
    C12 0.054(2) 0.053(2) 0.062(2) 0.0061(18) -0.0060(17) 0.0071(18)
_geom_special_details
;
All e.s.d.'s (except the e.s.d. in the dihedral angle between two l.s. planes)
are estimated using the full covariance matrix. The cell e.s.d.'s are taken
into account individually in the estimation of e.s.d.'s in distances, angles
and torsion angles; correlations between e.s.d.'s in cell parameters are only
used when they are defined by crystal symmetry. An approximate (isotropic)
treatment of cell e.s.d.'s is used for estimating e.s.d.'s involving l.s.
planes.
;
loop_
    _geom_bond_atom_site_label_1
    _geom_bond_atom_site_label_2
    _geom_bond_site_symmetry_2
    _geom_bond_distance
    _geom_bond_publ_flag
    Br2 C11 . 1.903(3) ?
    Br1 C1 . 1.906(3) ?
    O2 C8 . 1.345(4) ?
    O2 C9 . 1.445(4) ?
    O1 C8 . 1.208(4) ?
    O3 C17 . 1.204(4) ?
    O4 C17 . 1.348(4) ?
    O4 C18 . 1.450(5) ?
    N2 C8 . 1.349(4) ?
    N2 N1 . 1.380(3) ?
    N2 H2A . 0.88 ?
    N4 C17 . 1.352(4) ?
    N4 N3 . 1.372(4) ?
    N4 H4A . 0.88 ?
    N3 C16 . 1.283(4) ?
    N1 C7 . 1.277(4) ?
    C6 C5 . 1.393(4) ?
    C6 C3 . 1.392(5) ?
    C6 C7 . 1.460(4) ?
    C7 H7 . 0.95 ?
    C16 C15 . 1.458(5) ?
    C16 H16 . 0.95 ?
    C14 C10 . 1.377(5) ?
    C14 C15 . 1.394(5) ?
    C14 H14 . 0.95 ?
    C3 C2 . 1.377(5) ?
    C3 H3 . 0.95 ?
    C15 C13 . 1.394(5) ?
    C18 H18A . 0.98 ?
    C18 H18B . 0.98 ?
    C18 H18C . 0.98 ?
    C4 C1 . 1.371(5) ?
    C4 C5 . 1.374(5) ?
    C4 H4 . 0.95 ?
    C2 C1 . 1.364(5) ?
    C2 H2 . 0.95 ?
    C5 H5 . 0.95 ?
    C13 C12 . 1.375(5) ?
    C13 H13 . 0.95 ?
    C10 C11 . 1.376(5) ?
    C10 H10 . 0.95 ?
    C11 C12 . 1.380(5) ?
    C9 H9A . 0.98 ?
    C9 H9B . 0.98 ?
    C9 H9C . 0.98 ?
    C12 H12 . 0.95 ?
loop_
    _geom_angle_atom_site_label_1
    _geom_angle_atom_site_label_2
    _geom_angle_atom_site_label_3
    _geom_angle_site_symmetry_1
    _geom_angle_site_symmetry_3
    _geom_angle
    _geom_angle_publ_flag
    C8 O2 C9 . . 115.3(3) ?
    C17 O4 C18 . . 115.7(3) ?
    C8 N2 N1 . . 118.9(3) ?
    C8 N2 H2A . . 120.5 ?
    N1 N2 H2A . . 120.5 ?
    C17 N4 N3 . . 118.7(3) ?
    C17 N4 H4A . . 120.7 ?
    N3 N4 H4A . . 120.7 ?
    C16 N3 N4 . . 115.4(3) ?
    C7 N1 N2 . . 115.0(3) ?
    O1 C8 O2 . . 124.9(3) ?
    O1 C8 N2 . . 126.4(3) ?
    O2 C8 N2 . . 108.6(3) ?
    C5 C6 C3 . . 117.9(3) ?
    C5 C6 C7 . . 122.7(3) ?
    C3 C6 C7 . . 119.5(3) ?
    N1 C7 C6 . . 121.4(3) ?
    N1 C7 H7 . . 119.3 ?
    C6 C7 H7 . . 119.3 ?
    N3 C16 C15 . . 120.3(3) ?
    N3 C16 H16 . . 119.9 ?
    C15 C16 H16 . . 119.9 ?
    C10 C14 C15 . . 121.1(3) ?
    C10 C14 H14 . . 119.5 ?
    C15 C14 H14 . . 119.5 ?
    C2 C3 C6 . . 121.1(3) ?
    C2 C3 H3 . . 119.5 ?
    C6 C3 H3 . . 119.5 ?
    O3 C17 O4 . . 124.4(3) ?
    O3 C17 N4 . . 126.4(3) ?
    O4 C17 N4 . . 109.2(3) ?
    C13 C15 C14 . . 118.2(3) ?
    C13 C15 C16 . . 121.8(3) ?
    C14 C15 C16 . . 120.0(3) ?
    O4 C18 H18A . . 109.5 ?
    O4 C18 H18B . . 109.5 ?
    H18A C18 H18B . . 109.5 ?
    O4 C18 H18C . . 109.5 ?
    H18A C18 H18C . . 109.5 ?
    H18B C18 H18C . . 109.5 ?
    C1 C4 C5 . . 119.4(3) ?
    C1 C4 H4 . . 120.3 ?
    C5 C4 H4 . . 120.3 ?
    C1 C2 C3 . . 119.4(3) ?
    C1 C2 H2 . . 120.3 ?
    C3 C2 H2 . . 120.3 ?
    C4 C5 C6 . . 121.0(3) ?
    C4 C5 H5 . . 119.5 ?
    C6 C5 H5 . . 119.5 ?
    C12 C13 C15 . . 121.0(3) ?
    C12 C13 H13 . . 119.5 ?
    C15 C13 H13 . . 119.5 ?
    C14 C10 C11 . . 119.3(3) ?
    C14 C10 H10 . . 120.4 ?
    C11 C10 H10 . . 120.4 ?
    C10 C11 C12 . . 121.1(3) ?
    C10 C11 Br2 . . 119.3(3) ?
    C12 C11 Br2 . . 119.5(3) ?
    C2 C1 C4 . . 121.3(3) ?
    C2 C1 Br1 . . 119.4(3) ?
    C4 C1 Br1 . . 119.3(3) ?
    O2 C9 H9A . . 109.5 ?
    O2 C9 H9B . . 109.5 ?
    H9A C9 H9B . . 109.5 ?
    O2 C9 H9C . . 109.5 ?
    H9A C9 H9C . . 109.5 ?
    H9B C9 H9C . . 109.5 ?
    C13 C12 C11 . . 119.3(3) ?
    C13 C12 H12 . . 120.3 ?
    C11 C12 H12 . . 120.3 ?
loop_
    _geom_torsion_atom_site_label_1
    _geom_torsion_atom_site_label_2
    _geom_torsion_atom_site_label_3
    _geom_torsion_atom_site_label_4
    _geom_torsion_site_symmetry_1
    _geom_torsion_site_symmetry_2
    _geom_torsion_site_symmetry_3
    _geom_torsion_site_symmetry_4
    _geom_torsion
    _geom_torsion_publ_flag
    C17 N4 N3 C16 . . . . -177.3(3) ?
    C8 N2 N1 C7 . . . . 176.9(3) ?
    C9 O2 C8 O1 . . . . 0.5(5) ?
    C9 O2 C8 N2 . . . . 178.0(3) ?
    N1 N2 C8 O1 . . . . -11.7(5) ?
    N1 N2 C8 O2 . . . . 170.8(3) ?
    N2 N1 C7 C6 . . . . 174.9(3) ?
    C5 C6 C7 N1 . . . . -9.9(5) ?
    C3 C6 C7 N1 . . . . 171.6(3) ?
    N4 N3 C16 C15 . . . . -177.9(3) ?
    C5 C6 C3 C2 . . . . -1.6(5) ?
    C7 C6 C3 C2 . . . . 177.0(3) ?
    C18 O4 C17 O3 . . . . 0.5(5) ?
    C18 O4 C17 N4 . . . . -178.2(3) ?
    N3 N4 C17 O3 . . . . 4.3(5) ?
    N3 N4 C17 O4 . . . . -177.0(3) ?
    C10 C14 C15 C13 . . . . -0.1(5) ?
    C10 C14 C15 C16 . . . . -179.7(3) ?
    N3 C16 C15 C13 . . . . 8.7(5) ?
    N3 C16 C15 C14 . . . . -171.7(3) ?
    C6 C3 C2 C1 . . . . -0.2(5) ?
    C1 C4 C5 C6 . . . . 0.0(5) ?
    C3 C6 C5 C4 . . . . 1.7(5) ?
    C7 C6 C5 C4 . . . . -176.8(3) ?
    C14 C15 C13 C12 . . . . 0.0(5) ?
    C16 C15 C13 C12 . . . . 179.6(3) ?
    C15 C14 C10 C11 . . . . 0.7(5) ?
    C14 C10 C11 C12 . . . . -1.2(6) ?
    C14 C10 C11 Br2 . . . . 176.3(3) ?
    C3 C2 C1 C4 . . . . 2.0(5) ?
    C3 C2 C1 Br1 . . . . -176.7(3) ?
    C5 C4 C1 C2 . . . . -1.8(5) ?
    C5 C4 C1 Br1 . . . . 176.8(3) ?
    C15 C13 C12 C11 . . . . -0.5(6) ?
    C10 C11 C12 C13 . . . . 1.1(6) ?
    Br2 C11 C12 C13 . . . . -176.4(3) ?
loop_
    _geom_hbond_atom_site_label_D
    _geom_hbond_atom_site_label_H
    _geom_hbond_atom_site_label_A
    _geom_hbond_site_symmetry_A
    _geom_hbond_distance_DH
    _geom_hbond_distance_HA
    _geom_hbond_distance_DA
    _geom_hbond_angle_DHA
    _geom_hbond_publ_flag
    N2 H2A O3 4_565 0.88 2.01 2.854(4) 160 yes
    N4 H4A O1 . 0.88 2.04 2.896(3) 165 yes
    C7 H7 O3 4_565 0.95 2.49 3.261(4) 139 yes
    C9 H9A Br2 4_475 0.98 2.89 3.697(3) 141 yes
    C18 H18C N1 2_546 0.98 2.60 3.548(5) 162 yes
data_global
_journal_date_recd_electronic     2008-07-12
_journal_date_accepted     2008-07-14
_journal_name_full     'Acta Crystallographica, Section E'
_journal_year     2008
_journal_volume     64
_journal_issue      8
_journal_page_first     o1544
_journal_page_last     o1544
_journal_paper_category     QO
_journal_coeditor_code     CI2632
_publ_contact_author_name     'Xiang-Wei Cheng'
_publ_contact_author_address
;
    Zhejiang Police College  Experience Center
    Zhejiang Police College
    Hangzhou 310053
    People's Republic of China
;
_publ_contact_author_email     zpccxw@126.com
_publ_contact_author_fax     '++86-571-87782322'
_publ_contact_author_phone     '++86-571-87782322'
_publ_section_title
;
(<i>E</i>)-Methyl <i>N</i>'-(4-bromobenzylidene)hydrazinecarboxylate at 123 K
;
loop_
    _publ_author_name
    _publ_author_address
    'Rong Sun'
;
    Zhejiang Police College Experience Center
    Zhejiang Police College
    Hangzhou 310053
    People's Republic of China
;
    'Xiang-Wei Cheng'
;
    Zhejiang Police College Experience Center
    Zhejiang Police College
    Hangzhou 310053
    People's Republic of China
;
