# Supplementary material for: (E)-Methyl N′-(4-bromo­benzyl­idene)­hydrazinecarboxyl­ate at 123 K
Source: Acta Crystallogr Sect E Struct Rep Online. 2008 Jul 19;64(Pt 8):o1544. doi: 10.1107/S1600536808021983 (PMC2962168; doi:10.1107/S1600536808021983)
Supplement: Supplementary file 2 [file e-64-o1544-Isup2.hkl]

#
# h,k,l, Fc-squared, Fo-squared, sigma(Fo-squared) and status flag
#
data_I
_shelx_title ' 5 in P 1 21/c 1'
_shelx_refln_list_code          4
_shelx_F_calc_maximum      388.67
_exptl_crystal_F_000      1024.00
_reflns_d_resolution_high  0.8403
 
loop_
 _symmetry_equiv_pos_as_xyz
 'x, y, z'
 '-x, y+1/2, -z+1/2'
 '-x, -y, -z'
 'x, -y-1/2, z-1/2'
 
_cell_length_a    13.8585
_cell_length_b     9.5257
_cell_length_c    15.5871
_cell_angle_alpha  90.000
_cell_angle_beta   95.967
_cell_angle_gamma  90.000
 
_shelx_F_squared_multiplier     1.000
 
loop_
 _refln_index_h
 _refln_index_k
 _refln_index_l
 _refln_F_squared_calc
 _refln_F_squared_meas
 _refln_F_squared_sigma
 _refln_observed_status
   1   0   0     5147.58     3418.80    298.32 o
   2   0   0    47307.50    45529.77   2086.51 o
   3   0   0     8568.03     9094.29    352.13 o
   4   0   0     7610.03     7708.31    252.28 o
   5   0   0       18.57       65.12     12.09 o
   6   0   0     2023.73     2158.24     75.50 o
   7   0   0     5405.49     5587.61    138.24 o
   8   0   0      134.48       75.98     11.02 o
   9   0   0     9511.47     9697.80    244.04 o
  10   0   0     7160.14     7145.85    176.26 o
  11   0   0     8712.09     9617.51    259.58 o
  12   0   0     7344.33     8108.04    220.84 o
  13   0   0     3422.75     3858.44    110.83 o
  14   0   0      496.93      572.55     29.86 o
  15   0   0     1900.07     2216.79    128.54 o
  16   0   0       90.15      160.50     27.53 o
   1   1   0      102.55      121.69      5.88 o
   2   1   0      570.71      608.53     19.00 o
   3   1   0      187.12      196.93      7.84 o
   4   1   0      148.59      185.76     15.61 o
   5   1   0     1039.01     1111.60     30.95 o
   6   1   0      124.67      121.48      8.47 o
   7   1   0      172.91      179.46      8.30 o
   8   1   0      473.55      530.21     14.31 o
   9   1   0      728.77      773.58     19.21 o
  10   1   0        6.68       12.93     10.04 o
  11   1   0      612.33      709.32     21.22 o
  12   1   0       82.91       87.05     12.81 o
  13   1   0      615.03      792.48     24.57 o
  14   1   0      116.70      168.62     18.83 o
  15   1   0       10.03       59.12     17.06 o
  16   1   0       54.48      115.97     18.66 o
   0   2   0    29141.87    25786.26    998.04 o
   1   2   0    30109.38    28565.62    779.64 o
   2   2   0     1705.91     1822.23     43.06 o
   3   2   0     8099.57     8344.66    212.80 o
   4   2   0     2510.79     2592.80     84.66 o
   5   2   0     2050.27     2254.72     59.88 o
   6   2   0      279.58      276.76     11.70 o
   7   2   0     1983.15     1706.00     32.52 o
   8   2   0     1078.75     1007.40     22.05 o
   9   2   0     3451.88     3248.95     62.13 o
  10   2   0     2192.99     2379.91     47.60 o
  11   2   0     1676.94     1799.35     38.48 o
  12   2   0     1277.32     1442.40     34.87 o
  13   2   0      125.24      201.10     15.97 o
  14   2   0      380.76      482.92     20.93 o
  15   2   0       18.41       66.68     15.80 o
  16   2   0       12.99       76.89     22.58 o
   1   3   0        7.71       12.71      3.86 o
   2   3   0     5116.29     5223.90    131.25 o
   3   3   0     3725.87     3640.48     85.33 o
   4   3   0    12855.30    13419.06    341.57 o
   5   3   0     2363.16     2258.72     54.24 o
   6   3   0     9832.71     9970.01    194.33 o
   7   3   0     3602.84     3744.64     74.69 o
   8   3   0     3252.76     3174.82     60.40 o
   9   3   0     2093.97     2043.38     57.88 o
  10   3   0       72.57       47.85     10.84 o
  11   3   0      514.26      646.00     20.06 o
  12   3   0      202.42      225.39     19.13 o
  13   3   0      181.16      222.11     16.28 o
  14   3   0      478.16      520.23     22.70 o
  15   3   0      286.27      305.84     19.95 o
   0   4   0     1040.58     1098.27     38.78 o
   1   4   0     2346.67     2435.45     57.80 o
   2   4   0      438.76      493.98     16.40 o
   3   4   0       20.28       22.95      5.89 o
   4   4   0     1883.37     1967.12     43.74 o
   5   4   0       65.84       39.39      7.44 o
   6   4   0      135.37      134.38      8.71 o
   7   4   0      644.53      610.88     18.11 o
   8   4   0        0.84        0.00      8.21 o
   9   4   0       71.07       49.82     11.76 o
  10   4   0       59.30       51.28     10.56 o
  11   4   0      290.95      292.30     15.34 o
  12   4   0      365.80      421.53     18.55 o
  13   4   0      365.07      364.92     20.46 o
  14   4   0      324.49      357.45     25.77 o
  15   4   0      178.32      241.47     49.33 o
   1   5   0      608.44      676.01     17.35 o
   2   5   0       55.82       84.27      6.44 o
   3   5   0     5008.99     5060.00    114.81 o
   4   5   0     2006.88     2060.84     42.58 o
   5   5   0     1838.28     1731.27     34.50 o
   6   5   0     1263.73     1177.82     30.77 o
   7   5   0     2173.09     1920.04     47.19 o
   8   5   0     2832.01     2567.82     69.46 o
   9   5   0     2622.22     2335.39     53.38 o
  10   5   0       14.38        3.53     13.35 o
  11   5   0       45.56       19.40     14.45 o
  12   5   0       64.79       60.84     23.54 o
  13   5   0      205.50      221.78     28.16 o
  14   5   0      241.84      268.28     33.36 o
   0   6   0      232.47      211.44     11.99 o
   1   6   0      438.98      466.94     14.76 o
   2   6   0      472.11      530.15     15.98 o
   3   6   0      980.43      988.12     24.77 o
   4   6   0      108.33      126.30      8.60 o
   5   6   0      414.13      396.12     17.34 o
   6   6   0      104.35      113.04     10.45 o
   7   6   0       15.98       15.14     10.13 o
   8   6   0      292.69      301.93     17.30 o
   9   6   0       43.15       48.28     19.23 o
  10   6   0      263.55      237.88     24.91 o
  11   6   0       86.68      107.83     23.12 o
  12   6   0      165.71      120.57     27.65 o
  13   6   0       24.93        0.00     26.14 o
   1   7   0        1.81        2.45      9.67 o
   2   7   0      365.27      391.72     17.58 o
   3   7   0      344.89      353.15     15.28 o
   4   7   0      236.73      252.46     14.22 o
   5   7   0      110.97      123.70     12.46 o
   6   7   0      254.50      247.98     13.87 o
   7   7   0       27.91       40.00     12.95 o
   8   7   0        5.01        8.37     17.20 o
   9   7   0       75.82       63.40     18.60 o
  10   7   0      105.11       63.75     21.32 o
  11   7   0       60.70       41.38     29.37 o
  12   7   0       24.74        0.00     25.69 o
   0   8   0       35.02       42.90     17.61 o
   1   8   0       87.38       94.62     13.13 o
   2   8   0       11.92        4.20     11.97 o
   3   8   0      277.10      260.75     15.08 o
   4   8   0       98.67       89.93     15.78 o
   5   8   0       15.65        3.07     15.61 o
   6   8   0      143.34      194.11     23.92 o
   7   8   0       86.91       41.12     20.99 o
   8   8   0        5.84        0.00     24.64 o
   9   8   0        0.46        1.47     27.30 o
  10   8   0       14.19        2.69     29.38 o
  11   8   0       22.96        0.00     33.89 o
   1   9   0        0.78        0.00     14.61 o
   2   9   0     1038.34     1155.11     45.42 o
   3   9   0      184.52      193.86     22.22 o
   4   9   0      372.72      406.75     29.55 o
   5   9   0     1010.55     1023.31     46.66 o
   6   9   0       96.05       74.06     28.60 o
   7   9   0      414.38      392.36     31.29 o
   8   9   0      123.63      174.42     29.63 o
   9   9   0      190.73      156.30     32.42 o
   0  10   0      108.86      212.40     76.79 o
   1  10   0       14.17       21.77     49.06 o
   2  10   0       62.04       95.99     24.12 o
   3  10   0        3.56        0.00     24.89 o
   4  10   0      148.92      165.30     28.18 o
   5  10   0        1.97        0.00     25.57 o
   6  10   0       10.14       12.93     26.88 o
   7  10   0        1.06        5.83     29.53 o
   1  11   0       23.99       66.73     54.51 o
   2  11   0        4.75       26.31     79.61 o
 -16   1   1      116.75      164.99     18.66 o
 -15   1   1      149.27      211.54     23.48 o
 -14   1   1      152.68      183.76     15.53 o
 -13   1   1      579.51      695.21     22.23 o
 -12   1   1      331.44      408.91     16.80 o
 -11   1   1     1093.69     1188.90     29.16 o
 -10   1   1     3392.42     3562.86     67.37 o
  -9   1   1     1365.24     1356.25     29.20 o
  -8   1   1     7821.82     7758.21    139.12 o
  -7   1   1      978.04      904.01     21.13 o
  -6   1   1     5944.43     5797.15    124.07 o
  -5   1   1     1653.24     1625.33     40.00 o
  -4   1   1     2879.02     2823.67     73.86 o
  -3   1   1     2623.57     2672.64    103.63 o
  -2   1   1     1831.29     2036.98     53.99 o
  -1   1   1      387.11      704.12     31.24 o
   0   1   1     1138.35     1224.19     44.97 o
   1   1   1      749.19      812.23     21.00 o
   2   1   1     7312.06     7730.93    192.33 o
   3   1   1     9402.82     9789.15    247.23 o
   4   1   1     7576.62     7335.05    169.59 o
   5   1   1     2777.48     2778.02     66.59 o
   6   1   1     9856.01    10235.68    200.01 o
   7   1   1     1519.11     1557.84     30.19 o
   8   1   1      481.12      515.83     14.22 o
   9   1   1       10.50        3.51      8.74 o
  10   1   1       54.42       72.12     10.02 o
  11   1   1       24.46       28.35     12.35 o
  12   1   1      230.30      247.16     15.02 o
  13   1   1       34.21       40.94     13.43 o
  14   1   1      350.54      387.82     21.24 o
  15   1   1      460.64      512.52     23.97 o
  16   1   1       85.18      128.28     19.30 o
 -16   2   1      103.74      152.41     19.40 o
 -15   2   1      135.57      191.65     16.99 o
 -14   2   1      478.48      574.97     21.26 o
 -13   2   1       88.08      137.99     14.71 o
 -12   2   1     1654.51     1728.05     39.73 o
 -11   2   1      391.10      425.37     17.57 o
 -10   2   1      579.73      589.72     17.39 o
  -9   2   1      196.34      211.63     15.53 o
  -8   2   1     1298.18     1286.69     27.65 o
  -7   2   1       42.38       69.98      6.35 o
  -6   2   1      401.76      414.87     16.14 o
  -5   2   1      282.77      346.01     13.95 o
  -4   2   1      652.40      721.87     25.06 o
  -3   2   1     3750.44     3940.62    100.47 o
  -2   2   1     3644.31     3954.87     91.60 o
  -1   2   1     4568.91     4783.84    119.80 o
   0   2   1    10196.66    10680.15    245.25 o
   1   2   1    37873.96    37282.53    935.01 o
   2   2   1       65.06       87.06      5.00 o
   3   2   1    22665.13    23092.46    528.67 o
   4   2   1     3289.72     3373.10     79.25 o
   5   2   1     2148.21     2288.72     61.03 o
   6   2   1        7.66       12.74      9.01 o
   7   2   1       54.74       80.85      7.17 o
   8   2   1     1217.14     1127.58     24.15 o
   9   2   1      318.20      318.06     12.47 o
  10   2   1     2933.02     3024.62     58.97 o
  11   2   1      218.61      242.81     13.92 o
  12   2   1      874.45      944.61     28.21 o
  13   2   1     1667.45     1901.39     43.66 o
  14   2   1      904.31     1061.65     33.90 o
  15   2   1      628.07      778.96     27.42 o
  16   2   1      396.22      571.99     29.56 o
 -15   3   1       31.25       90.47     18.66 o
 -14   3   1       22.14       67.50     15.32 o
 -13   3   1       98.37      127.17     15.00 o
 -12   3   1      998.07     1084.51     33.70 o
 -11   3   1     3506.05     3759.53    122.96 o
 -10   3   1     4034.60     4205.44    108.97 o
  -9   3   1     5804.39     5874.12    110.63 o
  -8   3   1     9614.98     9138.55    254.25 o
  -7   3   1     4713.93     4258.79     90.26 o
  -6   3   1     3744.36     3291.26    110.57 o
  -5   3   1     3268.39     3151.07     67.99 o
  -4   3   1       58.69       43.29      5.98 o
  -3   3   1       49.03       83.20      5.95 o
  -2   3   1      555.84      615.69     16.57 o
  -1   3   1     6287.59     6408.37    147.81 o
   0   3   1     8007.37     7999.95    184.28 o
   1   3   1    20334.02    20021.38    503.24 o
   2   3   1     9068.44     8916.72    286.52 o
   3   3   1    10629.50    10433.73    239.40 o
   4   3   1    11230.51    11209.32    258.16 o
   5   3   1     7020.41     6952.75    136.05 o
   6   3   1     3269.56     3469.50     65.25 o
   7   3   1     2723.23     2843.48     57.98 o
   8   3   1       19.45       12.29     10.67 o
   9   3   1      110.74      137.54     10.62 o
  10   3   1      291.17      321.30     22.00 o
  11   3   1     3709.13     3734.49     86.72 o
  12   3   1      208.65      289.20     15.91 o
  13   3   1     1213.11     1324.52     39.13 o
  14   3   1      871.82     1021.89     46.48 o
  15   3   1      429.88      507.06     34.49 o
 -15   4   1       40.42      104.77     27.95 o
 -14   4   1        2.35        2.65     21.68 o
 -13   4   1      183.19      265.05     24.59 o
 -12   4   1      549.06      595.60     35.54 o
 -11   4   1       86.32      105.43     12.32 o
 -10   4   1      454.53      467.86     22.53 o
  -9   4   1     1760.37     1538.64     49.18 o
  -8   4   1     1974.64     1836.54     56.25 o
  -7   4   1     2241.60     2204.43     42.74 o
  -6   4   1     1699.40     1625.97     35.36 o
  -5   4   1     9570.71    10103.20    212.45 o
  -4   4   1      136.44      164.23      7.98 o
  -3   4   1      674.17      622.82     16.57 o
  -2   4   1       68.63      101.07      6.61 o
  -1   4   1      544.15      526.16     15.15 o
   0   4   1     1800.86     2032.62     48.71 o
   1   4   1      417.46      388.78     14.07 o
   2   4   1     2133.75     2204.86     58.58 o
   3   4   1     5714.30     5560.87    140.14 o
   4   4   1     6966.01     7069.72    148.72 o
   5   4   1      529.44      477.31     13.92 o
   6   4   1     1607.15     1489.26     30.49 o
   7   4   1      414.62      435.50     16.10 o
   8   4   1       11.98        4.90      8.69 o
   9   4   1        1.03        7.30     12.79 o
  10   4   1       83.99       50.58     12.62 o
  11   4   1       34.10       38.53     12.02 o
  12   4   1       24.68       24.46     16.22 o
  13   4   1      243.48      277.94     31.58 o
  14   4   1      385.01      479.71     29.02 o
  15   4   1      111.64      149.31     24.07 o
 -14   5   1        0.33        0.00     28.32 o
 -13   5   1       35.46       55.21     28.37 o
 -12   5   1       34.34        4.00     23.60 o
 -11   5   1      175.50      169.26     23.60 o
 -10   5   1     1929.47     1678.26     51.14 o
  -9   5   1       12.04        0.00     13.34 o
  -8   5   1      268.48      249.51     13.37 o
  -7   5   1      294.73      259.46     11.96 o
  -6   5   1       75.34      123.27      8.82 o
  -5   5   1      204.38      251.71     10.19 o
  -4   5   1       12.27        0.82      8.06 o
  -3   5   1     4202.91     4378.33     93.44 o
  -2   5   1      111.13      168.33      7.89 o
  -1   5   1     6614.98     6822.36    143.94 o
   0   5   1     3399.74     3479.10     74.60 o
   1   5   1     6385.52     6538.31    138.01 o
   2   5   1      758.25      739.81     17.44 o
   3   5   1      764.75      746.80     19.44 o
   4   5   1      205.22      253.23      9.50 o
   5   5   1      105.00      102.97      8.42 o
   6   5   1      636.21      598.77     18.42 o
   7   5   1      405.59      354.37     14.69 o
   8   5   1     1044.35      975.03     27.24 o
   9   5   1      313.82      309.79     18.53 o
  10   5   1     1443.60     1385.05     52.07 o
  11   5   1      677.00      640.59     25.69 o
  12   5   1     2297.62     2104.67     90.40 o
  13   5   1      244.91      263.99     19.62 o
  14   5   1      199.55      271.56     26.67 o
 -13   6   1      450.18      564.26     36.70 o
 -12   6   1      672.87      586.72     35.25 o
 -11   6   1      338.40      317.75     27.20 o
 -10   6   1      301.09      297.45     23.91 o
  -9   6   1       36.72       17.82     18.34 o
  -8   6   1      666.55      554.46     24.18 o
  -7   6   1      863.39      774.51     24.70 o
  -6   6   1     5933.65     5535.56    114.81 o
  -5   6   1     3338.90     3143.24     62.95 o
  -4   6   1     3927.70     3873.87     82.28 o
  -3   6   1     5337.50     5292.19    109.85 o
  -2   6   1     2780.16     2826.04     56.94 o
  -1   6   1     2333.84     2432.59     49.49 o
   0   6   1     2984.57     3245.16     69.34 o
   1   6   1     1388.77     1525.33     35.04 o
   2   6   1       12.27       22.57      7.73 o
   3   6   1      624.73      656.36     18.63 o
   4   6   1      424.26      417.61     13.96 o
   5   6   1     1126.82     1096.47     25.83 o
   6   6   1     3179.35     3050.34     70.90 o
   7   6   1     2498.53     2345.49     52.45 o
   8   6   1       22.75       18.17     11.90 o
   9   6   1     1852.70     1669.04     41.05 o
  10   6   1      379.52      363.22     19.44 o
  11   6   1      531.01      476.09     29.42 o
  12   6   1      330.31      289.40     32.10 o
  13   6   1        6.65        0.00     33.54 o
 -12   7   1       25.40       34.03     26.47 o
 -11   7   1       72.40       52.96     23.23 o
 -10   7   1       17.36        8.80     21.46 o
  -9   7   1        1.00        0.00     17.77 o
  -8   7   1      131.12       79.62     17.96 o
  -7   7   1       87.64       64.07     18.48 o
  -6   7   1       10.77       17.13     19.90 o
  -5   7   1      901.48      881.39     32.36 o
  -4   7   1      174.15      215.16     13.48 o
  -3   7   1      951.74     1026.22     28.82 o
  -2   7   1      524.75      585.83     20.23 o
  -1   7   1     1343.47     1492.58     38.43 o
   0   7   1      182.62      203.89     12.51 o
   1   7   1      236.06      274.60     13.76 o
   2   7   1        4.51        0.18      9.92 o
   3   7   1       51.03       53.00     11.02 o
   4   7   1        2.22        1.47      9.37 o
   5   7   1      673.55      623.74     29.86 o
   6   7   1      743.87      644.30     20.32 o
   7   7   1      150.84      135.68     19.06 o
   8   7   1     1332.12     1122.23     33.55 o
   9   7   1      473.54      411.48     21.34 o
  10   7   1      780.86      622.53     30.65 o
  11   7   1      129.96       70.21     23.39 o
  12   7   1       91.64      112.50     27.90 o
 -11   8   1       59.30       61.50     45.41 o
 -10   8   1       36.27       39.71     29.72 o
  -9   8   1       70.81       63.19     28.11 o
  -8   8   1       47.52       25.72     25.15 o
  -7   8   1       40.76        0.00     23.16 o
  -6   8   1      474.44      377.02     35.09 o
  -5   8   1      331.31      279.73     26.42 o
  -4   8   1      633.05      605.00     32.86 o
  -3   8   1     1582.27     1668.42     56.14 o
  -2   8   1     1071.39     1178.11     37.71 o
  -1   8   1      430.51      529.54     19.87 o
   0   8   1       35.84       43.02     12.77 o
   1   8   1      238.52      269.54     15.65 o
   2   8   1        5.06        8.48     12.25 o
   3   8   1      328.11      371.15     22.79 o
   4   8   1      341.77      367.18     24.21 o
   5   8   1      360.30      379.45     25.76 o
   6   8   1      524.89      552.49     23.36 o
   7   8   1      432.40      502.16     25.93 o
   8   8   1      248.28      282.54     49.47 o
   9   8   1      285.80      270.18     31.17 o
  10   8   1       49.71       51.65     29.62 o
  11   8   1       55.75       49.78     25.89 o
 -10   9   1       26.90       21.73     35.12 o
  -9   9   1       20.82       54.12     28.34 o
  -8   9   1      161.50      173.30     28.42 o
  -7   9   1       47.52       78.36     24.35 o
  -6   9   1        8.98       18.58     24.04 o
  -5   9   1      197.09      182.61     25.13 o
  -4   9   1       31.89       31.25     21.39 o
  -3   9   1      159.18      141.79     22.43 o
  -2   9   1      197.15      212.81     22.79 o
  -1   9   1        6.01        5.81     21.11 o
   0   9   1      281.40      343.67     25.27 o
   1   9   1        5.61        4.67     14.59 o
   2   9   1       11.74        0.00     14.49 o
   3   9   1      659.15      674.70     25.00 o
   4   9   1      121.69      142.10     23.29 o
   5   9   1       17.81       14.15     22.72 o
   6   9   1        0.91        0.00     22.14 o
   7   9   1       36.37       17.93     25.65 o
   8   9   1        4.40       24.98     27.40 o
   9   9   1       36.65       22.64     37.74 o
  -7  10   1        0.44        0.00     28.41 o
  -6  10   1       17.88        0.00     27.14 o
  -5  10   1        0.38        2.18     33.32 o
  -4  10   1        1.96        0.00     44.79 o
  -3  10   1        3.39        4.97     24.48 o
  -2  10   1       71.16       74.49     24.58 o
  -1  10   1       13.47       41.32     23.43 o
   0  10   1        5.46        0.00     23.46 o
   1  10   1       68.41       80.46     49.82 o
   2  10   1        1.22       17.58     49.15 o
   3  10   1      233.17      209.87     55.09 o
   4  10   1      331.30      263.06     48.00 o
   5  10   1        1.96        0.00     25.35 o
   6  10   1        2.94       31.67     26.76 o
   7  10   1        1.46       21.10     29.72 o
  -3  11   1        6.04        0.00     41.87 o
  -2  11   1       10.31       16.47     37.82 o
  -1  11   1        0.07       48.60     57.15 o
   0  11   1        0.27        0.00     51.61 o
   1  11   1       27.82       27.40     56.77 o
   2  11   1        0.74       49.18     57.25 o
   3  11   1      332.59      289.13     82.15 o
 -16   0   2      716.13      864.70     39.45 o
 -15   0   2      993.96     1184.36     50.86 o
 -14   0   2      251.29      283.64     22.52 o
 -13   0   2        3.55       22.60     18.75 o
 -12   0   2       25.39       53.68     17.02 o
 -11   0   2      472.44      509.77     25.47 o
 -10   0   2      367.86      417.58     20.94 o
  -9   0   2     6207.46     6178.12    152.58 o
  -8   0   2     6518.28     6339.49    156.23 o
  -7   0   2    19428.34    18777.71    454.69 o
  -6   0   2     6506.79     6072.85    200.73 o
  -5   0   2    12829.79    12990.56    423.83 o
  -4   0   2     8805.17     8367.91    566.63 o
  -3   0   2     1062.82     1046.92     44.73 o
  -2   0   2      508.20      555.28     19.52 o
  -1   0   2      291.46      299.56     16.45 o
   0   0   2       59.00       53.09     14.84 o
   1   0   2      478.00      534.89     18.96 o
   2   0   2     4075.38     4046.88    132.51 o
   3   0   2     5381.98     5430.53    178.11 o
   4   0   2    11682.76    11877.91    386.60 o
   5   0   2      867.53      848.68     33.83 o
   6   0   2    12296.41    12587.10    305.77 o
   7   0   2      593.40      574.45     21.68 o
   8   0   2     1033.90      973.98     31.22 o
   9   0   2       40.90       28.79     15.92 o
  10   0   2      707.39      694.76     34.03 o
  11   0   2      136.71      165.27     18.64 o
  12   0   2       53.06       66.47     20.92 o
  13   0   2       15.19       41.07     19.28 o
  14   0   2       14.12       29.67     21.50 o
  15   0   2      111.54      138.89     25.26 o
  16   0   2        0.78       42.28     36.33 o
 -16   1   2      577.62      683.41     24.88 o
 -15   1   2      645.45      784.41     25.42 o
 -14   1   2        9.60       54.43     13.79 o
 -13   1   2      306.57      354.16     16.85 o
 -12   1   2      145.27      182.34     13.81 o
 -11   1   2      162.15      192.75     12.79 o
 -10   1   2      699.46      682.54     19.92 o
  -9   1   2     2594.43     2567.90     53.09 o
  -8   1   2    15577.90    15951.98    271.98 o
  -7   1   2    13051.30    13003.78    236.82 o
  -6   1   2    12709.44    11828.07    294.50 o
  -5   1   2    15227.88    14959.67    421.11 o
  -4   1   2    18699.82    18382.59    457.19 o
  -3   1   2     1783.17     1754.42     57.83 o
  -2   1   2     2540.52     2774.09     64.31 o
  -1   1   2       13.00       56.98      8.59 o
   0   1   2      867.28      943.64     22.57 o
   1   1   2     2908.82     3299.03     77.13 o
   2   1   2     9176.74     9273.96    213.38 o
   3   1   2    15562.24    15049.82    379.38 o
   4   1   2    26283.64    26150.20    652.18 o
   5   1   2     9767.06     9375.19    217.15 o
   6   1   2    42086.57    42967.26    771.90 o
   7   1   2    13516.27    13318.48    228.17 o
   8   1   2     6023.54     5955.47    104.44 o
   9   1   2     2533.80     2579.82     48.47 o
  10   1   2      619.73      625.21     18.06 o
  11   1   2        0.29        1.27     10.92 o
  12   1   2      573.35      573.80     29.47 o
  13   1   2      523.22      596.91     26.76 o
  14   1   2     1628.99     1798.77     49.15 o
  15   1   2     1649.19     1882.73     80.23 o
  16   1   2      834.48     1021.91     68.46 o
 -16   2   2      140.60      224.19     21.87 o
 -15   2   2       73.01      115.57     15.76 o
 -14   2   2       11.14       41.69     19.92 o
 -13   2   2        2.13       14.21     12.69 o
 -12   2   2      169.99      232.43     19.22 o
 -11   2   2     1803.82     1937.33     59.21 o
 -10   2   2      290.73      316.71     14.20 o
  -9   2   2     2179.02     2250.45     48.51 o
  -8   2   2     3751.67     3637.25     77.90 o
  -7   2   2     1917.22     1741.38     39.50 o
  -6   2   2     1622.72     1601.61     36.20 o
  -5   2   2     2993.74     2898.16     74.90 o
  -4   2   2     1896.57     2055.98     59.95 o
  -3   2   2     5922.52     5806.60    145.27 o
  -2   2   2    58702.34    58220.64   2403.89 o
  -1   2   2      385.76      423.93     11.43 o
   0   2   2     2705.26     2978.88     75.94 o
   1   2   2    13440.76    14540.73    333.26 o
   2   2   2       97.62      132.46      8.64 o
   3   2   2     9738.97    10040.38    251.51 o
   4   2   2     3962.95     3849.81     90.54 o
   5   2   2       35.97       33.48     11.12 o
   6   2   2     2795.69     3170.42     63.25 o
   7   2   2      123.90      114.63      8.03 o
   8   2   2      575.47      576.97     15.57 o
   9   2   2      382.87      372.13     12.90 o
  10   2   2     1581.58     1568.55     49.78 o
  11   2   2      388.67      415.30     16.22 o
  12   2   2       43.86       73.59     12.89 o
  13   2   2      762.94      867.98     29.76 o
  14   2   2      241.40      261.94     19.88 o
  15   2   2      214.42      265.25     22.30 o
 -15   3   2      469.97      628.72     52.64 o
 -14   3   2      546.72      680.97     36.28 o
 -13   3   2      563.66      668.10     31.89 o
 -12   3   2     1056.27     1159.73     61.41 o
 -11   3   2      350.57      342.40     21.51 o
 -10   3   2      150.63      139.27     17.21 o
  -9   3   2      395.58      446.05     17.31 o
  -8   3   2      397.22      401.86     12.83 o
  -7   3   2      157.05      163.26      9.46 o
  -6   3   2        5.34        2.31      5.81 o
  -5   3   2     1758.35     1718.46     45.33 o
  -4   3   2      145.71      124.73      7.44 o
  -3   3   2     5095.84     5163.67    156.89 o
  -2   3   2     6139.60     6446.31    172.19 o
  -1   3   2     4699.48     4857.63    121.80 o
   0   3   2     1586.12     1651.19     43.42 o
   1   3   2      573.49      660.82     19.61 o
   2   3   2      130.68      153.45      6.55 o
   3   3   2      139.81      160.69      9.22 o
   4   3   2     1358.60     1458.71     36.53 o
   5   3   2      433.49      424.94     11.91 o
   6   3   2     1040.20      991.40     21.88 o
   7   3   2      100.60      108.79      9.42 o
   8   3   2      290.74      279.85     13.76 o
   9   3   2      171.72      154.84     10.80 o
  10   3   2     1033.14     1007.09     25.10 o
  11   3   2      190.32      198.90     14.84 o
  12   3   2       11.22       13.98     12.66 o
  13   3   2      112.80      126.57     15.85 o
  14   3   2        8.68       15.52     16.19 o
  15   3   2       38.75      107.60     19.61 o
 -15   4   2      265.55      333.58     49.95 o
 -14   4   2      126.42      182.96     22.95 o
 -13   4   2      201.06      222.36     25.55 o
 -12   4   2      505.58      609.85     36.07 o
 -11   4   2     1578.00     1695.52    103.70 o
 -10   4   2        7.15        9.39     11.72 o
  -9   4   2      439.18      458.95     17.78 o
  -8   4   2      170.10      164.28      9.82 o
  -7   4   2      538.30      532.30     17.93 o
  -6   4   2     1518.15     1514.90     43.00 o
  -5   4   2     5574.36     5824.83    137.53 o
  -4   4   2       63.78       53.42      8.07 o
  -3   4   2    11928.95    12431.72    260.13 o
  -2   4   2    10016.50    10387.81    239.35 o
  -1   4   2     6119.74     6250.94    144.72 o
   0   4   2    12931.43    13473.82    339.88 o
   1   4   2     3519.54     3719.35     95.94 o
   2   4   2     6683.34     6930.05    176.56 o
   3   4   2       14.03       10.51      5.11 o
   4   4   2     2585.14     2612.01     51.59 o
   5   4   2       54.70       30.13      6.99 o
   6   4   2     2451.21     2498.11     48.22 o
   7   4   2     2549.36     2486.03     49.39 o
   8   4   2     1604.99     1543.53     37.93 o
   9   4   2     1619.37     1522.34     35.28 o
  10   4   2     5143.22     4733.19    100.95 o
  11   4   2     1018.93      986.92     30.11 o
  12   4   2      542.49      582.32     23.96 o
  13   4   2      656.64      683.24     26.41 o
  14   4   2      356.72      377.95     31.48 o
  15   4   2      202.28      253.50     27.42 o
 -14   5   2       78.30      115.32     36.76 o
 -13   5   2        5.95        0.00     31.50 o
 -12   5   2     1076.95     1071.18     69.36 o
 -11   5   2      230.71      213.33     22.75 o
 -10   5   2      758.17      660.25     30.27 o
  -9   5   2      650.65      644.39     24.52 o
  -8   5   2     1562.55     1461.55     48.78 o
  -7   5   2     2251.53     2080.95     57.01 o
  -6   5   2      214.53      211.95     17.55 o
  -5   5   2      151.42      169.25     17.02 o
  -4   5   2      164.54      235.03     14.77 o
  -3   5   2      697.57      747.33     19.45 o
  -2   5   2        9.31       12.93      5.38 o
  -1   5   2     2352.66     2567.23     55.80 o
   0   5   2     1145.65     1204.10     30.77 o
   1   5   2     4540.90     4829.07    110.92 o
   2   5   2      229.75      230.74     10.59 o
   3   5   2     2964.92     3099.67     61.59 o
   4   5   2      687.30      685.75     18.52 o
   5   5   2     1400.89     1352.91     29.84 o
   6   5   2       75.93       72.83     11.10 o
   7   5   2      285.13      285.39     13.56 o
   8   5   2      186.82      183.55     14.80 o
   9   5   2        8.34        0.00     14.19 o
  10   5   2      149.45      190.01     16.07 o
  11   5   2       38.78       25.59     14.55 o
  12   5   2      430.09      433.24     22.48 o
  13   5   2        3.40        0.00     17.12 o
  14   5   2      222.49      246.52     23.33 o
 -13   6   2       16.64       20.93     30.03 o
 -12   6   2       16.71        0.00     23.38 o
 -11   6   2       30.08       43.16     22.78 o
 -10   6   2       12.12        0.00     18.81 o
  -9   6   2        7.90        0.00     18.27 o
  -8   6   2      390.29      379.38     21.07 o
  -7   6   2       11.23        2.71     13.49 o
  -6   6   2      100.63       55.88     12.96 o
  -5   6   2      182.58      158.89     11.10 o
  -4   6   2      215.61      212.72     10.94 o
  -3   6   2      125.35      144.45     16.64 o
  -2   6   2      480.44      528.63     17.62 o
  -1   6   2      807.07      823.41     23.36 o
   0   6   2      216.76      248.52     10.83 o
   1   6   2     1133.45     1265.64     30.04 o
   2   6   2        5.56        3.59      7.61 o
   3   6   2      235.54      267.27     10.40 o
   4   6   2       37.83       26.02      8.17 o
   5   6   2      807.47      801.74     21.92 o
   6   6   2      763.40      781.77     26.47 o
   7   6   2     1690.23     1650.28     39.01 o
   8   6   2        8.05        0.00     15.00 o
   9   6   2      193.62      192.46     29.81 o
  10   6   2       15.11        0.00     14.38 o
  11   6   2      227.05      257.33     18.67 o
  12   6   2        1.33       12.25     17.49 o
  13   6   2        2.22        0.00     20.31 o
 -12   7   2       11.98        0.86     25.04 o
 -11   7   2       10.59       22.19     23.07 o
 -10   7   2       52.47       43.11     21.74 o
  -9   7   2       74.51       57.99     25.06 o
  -8   7   2       61.34       46.07     23.43 o
  -7   7   2      259.55      252.52     25.09 o
  -6   7   2      178.20      147.86     21.84 o
  -5   7   2        8.54       29.72     18.67 o
  -4   7   2      266.52      282.90     20.04 o
  -3   7   2      182.84      217.11     15.82 o
  -2   7   2       55.03       56.67     13.13 o
  -1   7   2     1541.90     1667.02     42.20 o
   0   7   2     1802.24     1934.39     47.74 o
   1   7   2      746.51      770.35     23.92 o
   2   7   2        7.15        2.87      9.16 o
   3   7   2      111.57      107.50     10.50 o
   4   7   2        0.32        3.64      9.10 o
   5   7   2        6.12        9.39      9.82 o
   6   7   2       18.92       23.53     10.65 o
   7   7   2      292.02      255.25     14.47 o
   8   7   2      364.89      304.60     16.37 o
   9   7   2        0.09        0.00     13.65 o
  10   7   2        5.29        0.00     20.89 o
  11   7   2        2.52       17.39     22.23 o
  12   7   2        3.63       35.66     27.03 o
 -11   8   2       70.77       45.15     42.76 o
 -10   8   2       10.06        0.00     28.60 o
  -9   8   2       26.19       19.40     24.77 o
  -8   8   2       41.80        7.67     22.50 o
  -7   8   2        6.59        0.00     20.50 o
  -6   8   2       24.75        1.12     21.97 o
  -5   8   2      350.86      341.41     27.09 o
  -4   8   2      321.26      321.29     31.64 o
  -3   8   2      405.21      431.21     26.49 o
  -2   8   2      650.58      732.39     32.95 o
  -1   8   2      316.45      368.28     31.11 o
   0   8   2      111.73      126.14     15.30 o
   1   8   2      605.43      669.32     23.97 o
   2   8   2       34.85       34.99     12.60 o
   3   8   2      421.76      468.34     19.30 o
   4   8   2      818.45      776.37     42.82 o
   5   8   2      170.24      158.12     15.79 o
   6   8   2        1.14        0.00     14.50 o
   7   8   2       74.54       85.35     22.70 o
   8   8   2      181.20      164.45     27.20 o
   9   8   2      215.00      201.69     23.70 o
  10   8   2      273.11      256.57     29.56 o
  11   8   2      205.20      165.72     46.02 o
 -10   9   2       85.61       99.48     50.13 o
  -9   9   2       85.19       57.25     27.39 o
  -8   9   2        0.29        0.00     24.26 o
  -7   9   2       14.29       15.38     30.60 o
  -6   9   2      207.09      184.62     28.18 o
  -5   9   2       97.55       83.17     24.76 o
  -4   9   2       46.83       44.13     49.03 o
  -3   9   2        2.05        0.00     22.37 o
  -2   9   2      178.38      186.48     28.33 o
  -1   9   2       40.95       50.56     20.79 o
   0   9   2      111.87      141.46     23.37 o
   1   9   2      262.80      282.38     24.47 o
   2   9   2      402.53      414.26     37.10 o
   3   9   2        9.69       17.91     16.26 o
   4   9   2       33.80        1.89     15.41 o
   5   9   2        5.61       14.87     16.08 o
   6   9   2       20.88       29.56     18.86 o
   7   9   2       23.94       27.57     32.27 o
   8   9   2       11.13       52.97     28.56 o
   9   9   2        5.42        0.00     29.32 o
  -7  10   2        2.94        0.00     36.75 o
  -6  10   2       12.44        7.78     27.06 o
  -5  10   2        2.46        5.37     26.91 o
  -4  10   2       25.94       17.52     27.62 o
  -3  10   2      416.23      472.03     34.90 o
  -2  10   2       86.25       73.96     22.81 o
  -1  10   2      108.07      150.85     25.86 o
   0  10   2      186.41      251.48     26.81 o
   1  10   2      109.03      113.70     26.23 o
   2  10   2      262.58      289.26     36.00 o
   3  10   2        1.98        8.78     29.04 o
   4  10   2      129.81      120.30     68.11 o
   5  10   2        9.58       33.70     75.05 o
   6  10   2        1.73       10.64     38.90 o
   7  10   2       45.26       10.75     40.58 o
  -3  11   2        2.09        0.00     28.91 o
  -2  11   2       92.33      107.21     31.61 o
  -1  11   2       32.89       52.52     34.63 o
   0  11   2        1.75        0.00     32.71 o
   1  11   2       25.65        0.00     55.72 o
   2  11   2       76.16       96.81     55.06 o
 -16   1   3        5.53       50.97     18.02 o
 -15   1   3       81.84      128.25     15.73 o
 -14   1   3      306.37      435.56     20.50 o
 -13   1   3      165.00      223.40     14.95 o
 -12   1   3      188.96      207.19     14.29 o
 -11   1   3      419.77      439.20     15.74 o
 -10   1   3      171.38      187.90     16.47 o
  -9   1   3      129.06      124.01      9.10 o
  -8   1   3     2353.13     2287.00     61.76 o
  -7   1   3        2.13        2.80      4.76 o
  -6   1   3      912.21      914.74     22.23 o
  -5   1   3       22.02       25.92      6.39 o
  -4   1   3       29.80       29.72      7.13 o
  -3   1   3       18.30       32.10      4.15 o
  -2   1   3     5592.62     5930.79    149.19 o
  -1   1   3     1649.86     1513.01     44.02 o
   0   1   3      650.64      717.25     17.69 o
   1   1   3     1667.20     1707.46     40.52 o
   2   1   3     2061.13     2200.36     51.90 o
   3   1   3       10.83       20.89      5.23 o
   4   1   3     2734.74     2763.77     65.91 o
   5   1   3      850.71      951.94     26.27 o
   6   1   3        7.87       14.19      5.89 o
   7   1   3     3448.38     3608.93     64.53 o
   8   1   3     1113.88     1188.03     25.21 o
   9   1   3     2279.29     2385.07     45.36 o
  10   1   3       39.71       26.87     10.01 o
  11   1   3       33.89       22.40     11.40 o
  12   1   3        7.23       25.65     12.86 o
  13   1   3      624.89      632.27     21.74 o
  14   1   3       12.48       35.72     15.75 o
  15   1   3      130.57      155.26     17.10 o
 -16   2   3      654.20      763.06     42.90 o
 -15   2   3      727.77      864.21     31.77 o
 -14   2   3     1300.95     1413.70     48.81 o
 -13   2   3      579.68      691.72     26.64 o
 -12   2   3      755.27      794.09     28.38 o
 -11   2   3       41.24       27.36     11.15 o
 -10   2   3      213.89      263.18     14.72 o
  -9   2   3      607.16      604.04     19.55 o
  -8   2   3     1927.98     1925.27     40.40 o
  -7   2   3     4098.98     3943.76     77.85 o
  -6   2   3     9197.10     8748.14    168.25 o
  -5   2   3     7954.32     7703.45    215.62 o
  -4   2   3    23345.19    23395.06    536.29 o
  -3   2   3     1147.81     1156.67     35.12 o
  -2   2   3   109315.06   111708.06   3894.17 o
  -1   2   3     8497.01     8655.82    243.40 o
   0   2   3     6155.14     6557.15    150.80 o
   1   2   3      239.52      229.06      7.97 o
   2   2   3       77.59       89.99      5.14 o
   3   2   3     2455.04     2227.62     53.50 o
   4   2   3     7439.72     7369.79    171.21 o
   5   2   3     6853.94     6591.32    120.65 o
   6   2   3     3369.33     2847.82     57.46 o
   7   2   3     9839.56     9260.82    159.76 o
   8   2   3     5092.85     4750.91     84.01 o
   9   2   3     7199.02     6978.20    121.62 o
  10   2   3     5111.76     4925.72     92.11 o
  11   2   3     2734.95     2618.02     70.05 o
  12   2   3       22.32       28.54     13.64 o
  13   2   3      306.69      391.31     18.98 o
  14   2   3        2.11       13.19     16.03 o
  15   2   3        4.84       40.50     16.98 o
 -15   3   3       98.33      135.00     21.13 o
 -14   3   3       13.88       21.22     19.14 o
 -13   3   3      156.39      144.89     22.64 o
 -12   3   3      470.18      534.57     24.43 o
 -11   3   3     1272.82     1300.72     55.16 o
 -10   3   3       33.16       58.23      9.70 o
  -9   3   3      391.05      398.95     17.17 o
  -8   3   3       14.06       20.51      7.89 o
  -7   3   3      248.76      250.84     13.28 o
  -6   3   3      547.27      572.31     15.55 o
  -5   3   3      466.59      517.20     16.16 o
  -4   3   3     2376.72     2350.53     54.66 o
  -3   3   3       48.98       57.91      6.10 o
  -2   3   3      264.07      271.92     16.55 o
  -1   3   3      153.46      168.56      8.33 o
   0   3   3      564.78      624.28     16.82 o
   1   3   3      323.84      344.18     13.00 o
   2   3   3     1705.87     1890.38     45.64 o
   3   3   3       80.13      102.64      6.58 o
   4   3   3      922.30     1118.09     24.60 o
   5   3   3       22.31        0.00      7.35 o
   6   3   3      402.80      391.52     12.72 o
   7   3   3      203.33      197.16      9.65 o
   8   3   3      545.68      483.01     18.86 o
   9   3   3      140.88       98.25     12.04 o
  10   3   3      747.15      763.41     21.49 o
  11   3   3        0.06        1.75     11.44 o
  12   3   3      124.08      130.65     16.43 o
  13   3   3       84.00      132.50     21.66 o
  14   3   3       90.64      113.41     18.64 o
  15   3   3       37.22       77.92     20.52 o
 -15   4   3      432.37      510.80     27.41 o
 -14   4   3      596.76      718.86     81.37 o
 -13   4   3      481.47      571.85     38.06 o
 -12   4   3      769.68      865.65     56.64 o
 -11   4   3       81.54       89.03     14.55 o
 -10   4   3        7.53        1.98     11.99 o
  -9   4   3        8.65        0.00     12.43 o
  -8   4   3      725.82      753.71     20.96 o
  -7   4   3     1324.86     1250.81     30.93 o
  -6   4   3      824.34      704.19     25.14 o
  -5   4   3     8464.73     8181.91    169.11 o
  -4   4   3     4360.58     4338.83     92.38 o
  -3   4   3     7139.75     7044.92    147.82 o
  -2   4   3     6268.15     6106.03    128.26 o
  -1   4   3     3103.46     3188.90     68.11 o
   0   4   3     1690.82     1720.10     41.30 o
   1   4   3      559.03      638.43     17.95 o
   2   4   3       68.32       68.72      8.49 o
   3   4   3      657.07      670.17     16.20 o
   4   4   3     4119.38     4093.46     75.93 o
   5   4   3     4057.05     3785.17     74.27 o
   6   4   3     1856.23     1809.83     36.47 o
   7   4   3     7922.45     7507.05    145.28 o
   8   4   3     2793.97     2602.25     54.18 o
   9   4   3     1390.42     1368.48     35.37 o
  10   4   3     1476.85     1429.74     37.64 o
  11   4   3       88.84       81.79     15.16 o
  12   4   3      201.14      214.31     18.84 o
  13   4   3       27.96       56.50     17.80 o
  14   4   3       80.67       98.68     20.39 o
 -14   5   3      137.29      163.46     49.26 o
 -13   5   3     1290.80     1348.13    193.55 o
 -12   5   3      481.67      495.84     75.89 o
 -11   5   3      779.81      779.30     39.25 o
 -10   5   3      485.29      441.13     21.81 o
  -9   5   3      375.58      316.97     24.12 o
  -8   5   3     2044.60     1828.64     47.14 o
  -7   5   3      712.67      665.14     24.59 o
  -6   5   3     1362.49     1240.94     45.38 o
  -5   5   3      458.01      455.54     17.63 o
  -4   5   3     1743.39     1760.62     40.15 o
  -3   5   3      888.47      924.26     23.05 o
  -2   5   3     3484.65     3684.41     83.82 o
  -1   5   3     3555.00     3730.04     79.93 o
   0   5   3     4179.11     4321.70     99.72 o
   1   5   3     1729.59     1785.00     43.70 o
   2   5   3     7185.78     7251.21    151.74 o
   3   5   3     3405.36     3468.03     68.61 o
   4   5   3     3832.57     3863.17     76.39 o
   5   5   3     3579.56     3527.24     74.51 o
   6   5   3      484.58      484.38     19.81 o
   7   5   3      451.64      469.22     22.29 o
   8   5   3       19.65        1.98     11.37 o
   9   5   3     1242.95     1106.34     30.55 o
  10   5   3      368.75      388.71     18.71 o
  11   5   3      150.75      131.42     17.28 o
  12   5   3      767.29      755.58     27.91 o
  13   5   3      135.74      157.84     31.14 o
  14   5   3      354.90      334.74     26.95 o
 -13   6   3       52.28       65.82     34.64 o
 -12   6   3      123.78      122.28     25.66 o
 -11   6   3      113.10       75.13     22.96 o
 -10   6   3       77.18       48.60     20.80 o
  -9   6   3      355.48      253.94     21.38 o
  -8   6   3       26.14       25.27     25.56 o
  -7   6   3      115.64      107.11     19.73 o
  -6   6   3      100.38       78.07     13.10 o
  -5   6   3       40.60       31.33     10.43 o
  -4   6   3      195.57      215.11      9.78 o
  -3   6   3       89.54       79.26      9.33 o
  -2   6   3       27.07       21.74      8.25 o
  -1   6   3      161.54      195.24     13.95 o
   0   6   3       77.57       82.84      8.92 o
   1   6   3      339.15      357.64     11.49 o
   2   6   3       52.80       66.40      7.73 o
   3   6   3      170.51      153.01      9.21 o
   4   6   3       38.77       34.79      8.27 o
   5   6   3      730.14      691.83     21.50 o
   6   6   3      113.84       89.63     10.52 o
   7   6   3       90.11       76.38     11.91 o
   8   6   3       49.55       31.06     13.05 o
   9   6   3       35.43       39.89     13.46 o
  10   6   3       57.32       27.46     17.90 o
  11   6   3      142.29       96.46     16.30 o
  12   6   3      206.90      188.54     19.51 o
  13   6   3       45.59       22.37     19.64 o
 -12   7   3      372.33      319.83     39.41 o
 -11   7   3      773.07      695.67     37.65 o
 -10   7   3      951.87      876.08     45.08 o
  -9   7   3     1169.21     1045.29     80.07 o
  -8   7   3      500.32      520.08     31.80 o
  -7   7   3     1134.66      985.73     44.10 o
  -6   7   3      611.51      587.40     39.22 o
  -5   7   3      203.03      184.89     35.04 o
  -4   7   3       59.47       25.95     16.48 o
  -3   7   3      103.71      102.75     17.61 o
  -2   7   3     1474.30     1516.80     50.10 o
  -1   7   3     1379.00     1491.43     43.52 o
   0   7   3     1718.44     1868.96     47.46 o
   1   7   3     5177.47     5573.95    117.36 o
   2   7   3     2597.82     2781.86     56.66 o
   3   7   3     3165.41     3313.87     76.06 o
   4   7   3     1136.18     1083.22     33.21 o
   5   7   3     1094.74     1046.29     26.87 o
   6   7   3      404.78      356.20     15.32 o
   7   7   3      595.84      509.15     18.85 o
   8   7   3      179.38      194.35     15.16 o
   9   7   3      328.54      322.83     18.12 o
  10   7   3      401.10      435.89     22.57 o
  11   7   3      512.56      518.06     23.77 o
  12   7   3      345.03      375.24     26.39 o
 -11   8   3       23.37        0.00     27.93 o
 -10   8   3        2.93        0.00     25.76 o
  -9   8   3       22.88        9.60     26.54 o
  -8   8   3       45.69       43.71     28.50 o
  -7   8   3       22.32        0.00     23.19 o
  -6   8   3        6.08       17.83     22.43 o
  -5   8   3      246.71      264.28     24.06 o
  -4   8   3      266.79      271.73     25.58 o
  -3   8   3       18.82        0.00     20.26 o
  -2   8   3      214.22      202.14     20.91 o
  -1   8   3       75.86       86.06     18.58 o
   0   8   3       60.88       74.71     16.88 o
   1   8   3      216.52      216.50     19.62 o
   2   8   3      400.16      409.73     20.87 o
   3   8   3        4.68       16.13     12.78 o
   4   8   3       31.09       13.77     12.82 o
   5   8   3      145.53      150.81     14.69 o
   6   8   3       77.82       74.47     15.74 o
   7   8   3       62.37       40.23     15.97 o
   8   8   3       40.87       39.01     14.52 o
   9   8   3       27.18       28.43     17.29 o
  10   8   3       38.00       36.48     19.28 o
  11   8   3        3.68        0.00     26.94 o
  -9   9   3       36.75       24.06     26.76 o
  -8   9   3      164.40      166.24     28.65 o
  -7   9   3        6.28       19.15     30.73 o
  -6   9   3      166.25      160.40     27.61 o
  -5   9   3        5.29       30.05     24.25 o
  -4   9   3        1.34        0.00     23.75 o
  -3   9   3       34.86       57.73     23.73 o
  -2   9   3       26.59        8.33     21.18 o
  -1   9   3      249.41      242.77     25.20 o
   0   9   3        4.03        0.00     21.12 o
   1   9   3      532.48      629.81     32.71 o
   2   9   3       26.61        9.74     20.75 o
   3   9   3      273.85      323.96     31.20 o
   4   9   3       69.04      103.16     22.22 o
   5   9   3       32.50       24.35     28.75 o
   6   9   3       12.59        9.74     16.32 o
   7   9   3       22.93       34.43     20.04 o
   8   9   3       93.60      118.64     23.04 o
   9   9   3       26.87        2.34     38.22 o
  -7  10   3        5.50        0.00     27.62 o
  -6  10   3       48.39       29.36     57.89 o
  -5  10   3      417.26      408.63     35.49 o
  -4  10   3      279.56      255.73     31.02 o
  -3  10   3       29.56       30.02     24.79 o
  -2  10   3        8.58       31.17     26.52 o
  -1  10   3       58.54       89.50     23.80 o
   0  10   3        1.00        0.00     23.43 o
   1  10   3       32.82       59.31     23.13 o
   2  10   3        0.05        0.00     34.43 o
   3  10   3        8.22        0.00     23.20 o
   4  10   3        0.40        2.28     42.93 o
   5  10   3        4.08       13.61     32.39 o
   6  10   3       32.85       72.48     82.02 o
  -3  11   3        9.41        0.00     33.02 o
  -2  11   3        0.16        0.00     31.49 o
  -1  11   3       16.90       58.95     69.22 o
   0  11   3       33.02       44.35     28.25 o
   1  11   3        2.87        0.00     33.11 o
   2  11   3        6.34        0.00     33.16 o
 -16   0   4      289.86      347.12     28.90 o
 -15   0   4       18.87       68.58     21.78 o
 -14   0   4      255.46      304.41     27.54 o
 -13   0   4      617.55      632.44     39.61 o
 -12   0   4      307.34      295.95     20.07 o
 -11   0   4      120.93      106.58     19.65 o
 -10   0   4      480.96      441.02     21.53 o
  -9   0   4       56.03       26.54     11.57 o
  -8   0   4       55.31       57.95      9.30 o
  -7   0   4     1533.27     1490.66     52.16 o
  -6   0   4     2742.17     2660.27     88.28 o
  -5   0   4       29.05       24.91      7.03 o
  -4   0   4     7513.65     7602.99    246.82 o
  -3   0   4     1381.99     1328.69     44.60 o
  -2   0   4     7547.81     8346.83    271.74 o
  -1   0   4   151067.13   151439.72   5994.64 o
   0   0   4     1629.96     1462.16     48.98 o
   1   0   4    21809.33    22636.36    919.74 o
   2   0   4     5291.64     5721.37    187.35 o
   3   0   4      384.17      419.70     18.06 o
   4   0   4      304.45      305.22     20.62 o
   5   0   4      317.85      325.71     15.04 o
   6   0   4     6177.48     6311.55    155.15 o
   7   0   4      438.87      365.26     16.32 o
   8   0   4     8991.38     9040.85    222.48 o
   9   0   4     1734.35     1668.76     48.37 o
  10   0   4     3135.33     3063.63     81.39 o
  11   0   4     4069.75     3952.57    102.91 o
  12   0   4     2397.69     2520.32     76.25 o
  13   0   4      530.16      648.74     36.65 o
  14   0   4      650.35      709.38     34.97 o
  15   0   4       80.50      134.80     32.70 o
 -16   1   4      131.68      162.25     21.49 o
 -15   1   4      779.54      866.94     28.01 o
 -14   1   4     1293.25     1468.74     35.97 o
 -13   1   4     2410.10     2590.08     54.73 o
 -12   1   4     3633.05     3741.71     74.80 o
 -11   1   4     2485.62     2524.33     59.30 o
 -10   1   4     2348.58     2125.00     47.34 o
  -9   1   4      197.42      193.50     11.15 o
  -8   1   4     1017.06      839.61     31.51 o
  -7   1   4       24.45       27.57      6.87 o
  -6   1   4      674.89      689.68     17.98 o
  -5   1   4     5838.70     5838.23    146.75 o
  -4   1   4     5073.46     5087.33    127.44 o
  -3   1   4    12520.60    12992.81    297.40 o
  -2   1   4    45140.04    46387.82   1057.33 o
  -1   1   4    76326.18    84382.43   3098.82 o
   0   1   4    11900.71    12075.61    276.54 o
   1   1   4     7813.04     7857.27    180.60 o
   2   1   4     8302.67     8539.02    216.16 o
   3   1   4     1171.39     1322.48     36.37 o
   4   1   4     2226.37     2326.63     56.21 o
   5   1   4      455.96      501.65     14.33 o
   6   1   4     2133.69     1878.77     35.04 o
   7   1   4     4136.21     3890.34     69.29 o
   8   1   4     3385.63     3117.50     57.02 o
   9   1   4     4946.88     4873.27     87.16 o
  10   1   4     3377.52     3107.03     58.28 o
  11   1   4     1258.54     1136.14     28.17 o
  12   1   4      658.82      667.88     21.20 o
  13   1   4      301.82      310.65     17.67 o
  14   1   4      443.83      426.58     35.86 o
  15   1   4        0.67       35.28     16.36 o
 -16   2   4       25.78       51.32     20.27 o
 -15   2   4        6.76       35.48     21.14 o
 -14   2   4       34.70       63.83     17.53 o
 -13   2   4      440.48      443.52     40.90 o
 -12   2   4       37.57       33.75      9.74 o
 -11   2   4     1466.35     1288.57     64.71 o
 -10   2   4      703.05      687.05     19.70 o
  -9   2   4     2902.10     2876.76     55.58 o
  -8   2   4     1071.04      987.01     23.96 o
  -7   2   4     1644.40     1543.95     32.95 o
  -6   2   4     2357.17     2314.87     46.50 o
  -5   2   4      101.66      100.98      8.09 o
  -4   2   4     1467.77     1519.65     36.74 o
  -3   2   4      394.89      401.94     11.84 o
  -2   2   4     8598.64     9143.58    232.76 o
  -1   2   4      255.57      236.33     13.46 o
   0   2   4     6115.89     6316.96    145.61 o
   1   2   4     4263.62     4359.69    101.58 o
   2   2   4    18242.88    18226.00    417.92 o
   3   2   4      366.95      358.75     13.64 o
   4   2   4     1850.80     1675.28     35.01 o
   5   2   4       30.88       63.10      6.64 o
   6   2   4      244.21      287.13     11.02 o
   7   2   4       52.59       49.32      7.29 o
   8   2   4      624.53      629.04     16.60 o
   9   2   4      284.13      310.32     12.79 o
  10   2   4       28.74       33.72      9.97 o
  11   2   4      764.04      721.43     21.85 o
  12   2   4      358.81      382.66     17.29 o
  13   2   4      767.66      795.86     32.68 o
  14   2   4      130.26      165.67     18.32 o
  15   2   4       64.94       99.40     20.24 o
 -15   3   4        8.19       29.46     19.57 o
 -14   3   4        0.50       22.90     18.30 o
 -13   3   4      141.41      158.46     25.97 o
 -12   3   4       50.73       39.30     14.12 o
 -11   3   4       13.87       18.94     13.22 o
 -10   3   4      436.98      427.73     17.48 o
  -9   3   4        7.67       14.05      9.60 o
  -8   3   4      365.49      361.11     15.95 o
  -7   3   4      497.92      492.67     14.93 o
  -6   3   4       66.33       58.56      7.12 o
  -5   3   4     3987.28     4260.77     84.47 o
  -4   3   4      774.05      956.54     22.79 o
  -3   3   4     2946.84     3051.56     69.76 o
  -2   3   4      978.45      988.08     35.79 o
  -1   3   4     4642.13     5227.97    131.09 o
   0   3   4      390.54      459.35     13.51 o
   1   3   4        7.41        9.26      4.38 o
   2   3   4     6188.33     6579.07    152.78 o
   3   3   4      134.65      119.69      6.23 o
   4   3   4    10432.08    10746.47    209.75 o
   5   3   4     2376.00     2206.84     44.98 o
   6   3   4     3556.37     3484.95     66.14 o
   7   3   4     1151.32     1019.89     22.25 o
   8   3   4     1253.67     1165.54     25.18 o
   9   3   4       95.58       86.53     13.28 o
  10   3   4     1358.51     1357.11     36.90 o
  11   3   4        2.07       16.25     11.92 o
  12   3   4      207.40      187.47     18.50 o
  13   3   4      452.59      455.50     22.39 o
  14   3   4      289.80      331.37     22.93 o
  15   3   4      312.81      370.43     50.52 o
 -15   4   4      204.71      254.15     22.93 o
 -14   4   4      217.71      280.70     29.71 o
 -13   4   4       22.18       35.33     19.71 o
 -12   4   4       34.39       46.05     16.06 o
 -11   4   4      231.18      229.17     31.78 o
 -10   4   4     2468.68     2438.93    132.55 o
  -9   4   4     2563.33     2474.58     93.89 o
  -8   4   4     2873.87     2739.30     60.71 o
  -7   4   4     4565.39     4316.29     91.53 o
  -6   4   4     1308.13     1189.12     29.08 o
  -5   4   4     8515.01     8648.78    178.72 o
  -4   4   4      397.27      359.08     16.50 o
  -3   4   4      737.94      677.21     27.65 o
  -2   4   4     1177.73     1211.73     30.24 o
  -1   4   4      417.65      476.45     14.76 o
   0   4   4       84.21       84.59      6.72 o
   1   4   4      518.17      516.83     16.05 o
   2   4   4     5369.53     5592.12    117.64 o
   3   4   4      674.16      618.07     15.69 o
   4   4   4     4390.10     4409.64     81.81 o
   5   4   4     2570.97     2412.55     46.74 o
   6   4   4     2485.81     2359.24     51.86 o
   7   4   4     1583.89     1518.55     34.51 o
   8   4   4     1564.93     1365.28     34.43 o
   9   4   4       51.83       41.20     12.31 o
  10   4   4      856.22      821.93     26.56 o
  11   4   4      141.32      145.27     16.53 o
  12   4   4       52.87       75.33     17.07 o
  13   4   4       26.95        4.93     18.57 o
  14   4   4       41.53       18.31     19.48 o
 -14   5   4      101.54       78.91     33.55 o
 -13   5   4      200.79      222.37     32.71 o
 -12   5   4      274.19      268.63     24.87 o
 -11   5   4       71.74       70.46     16.04 o
 -10   5   4     1336.76     1319.93     67.37 o
  -9   5   4      690.00      722.45     29.92 o
  -8   5   4        7.27        0.00     11.32 o
  -7   5   4      329.18      316.65     20.49 o
  -6   5   4        2.61        0.00      9.02 o
  -5   5   4        4.11       13.03      9.98 o
  -4   5   4       52.26       47.10      8.19 o
  -3   5   4     1452.05     1499.24     31.99 o
  -2   5   4       36.17       30.05      5.61 o
  -1   5   4     2783.13     2809.86     66.09 o
   0   5   4     1515.51     1627.82     36.72 o
   1   5   4      861.23      922.54     23.16 o
   2   5   4     1604.01     1625.73     37.03 o
   3   5   4     2225.73     2226.18     45.53 o
   4   5   4      818.47      773.91     19.84 o
   5   5   4      343.94      341.32     15.15 o
   6   5   4      759.41      687.27     22.76 o
   7   5   4       55.34       24.21     10.11 o
   8   5   4      731.29      654.49     21.75 o
   9   5   4      940.06      890.92     27.26 o
  10   5   4       50.95       58.50     14.86 o
  11   5   4      434.94      429.16     20.96 o
  12   5   4      546.11      520.58     24.28 o
  13   5   4      473.28      493.14     29.51 o
 -13   6   4       22.66        0.00     26.90 o
 -12   6   4        1.04        3.33     23.00 o
 -11   6   4       31.17       62.60     25.16 o
 -10   6   4       31.66        0.00     21.82 o
  -9   6   4       76.05       54.61     16.55 o
  -8   6   4      265.38      225.18     16.65 o
  -7   6   4      117.92      111.06     14.85 o
  -6   6   4      724.79      675.10     22.71 o
  -5   6   4       93.91       96.44     11.99 o
  -4   6   4      387.35      417.65     16.03 o
  -3   6   4      716.30      745.33     22.62 o
  -2   6   4      706.14      749.25     24.22 o
  -1   6   4      146.38      145.94      8.89 o
   0   6   4        0.03        0.00      7.54 o
   1   6   4       48.79       71.83      8.75 o
   2   6   4      108.81       84.25      8.21 o
   3   6   4      372.79      387.06     12.74 o
   4   6   4       28.42       28.31      8.80 o
   5   6   4      234.81      263.99     12.31 o
   6   6   4      318.37      308.00     13.33 o
   7   6   4     1321.38     1255.93     32.37 o
   8   6   4       24.70       13.48     14.58 o
   9   6   4      107.85       82.82     14.35 o
  10   6   4       16.29       16.77     15.34 o
  11   6   4        1.63        2.00     16.93 o
  12   6   4       28.70        2.06     17.97 o
  13   6   4       18.54       11.21     19.20 o
 -12   7   4        4.93       18.76     27.68 o
 -11   7   4        7.46       13.58     36.25 o
 -10   7   4        4.88        0.00     26.61 o
  -9   7   4        0.10        0.00     22.11 o
  -8   7   4        8.29       25.41     20.79 o
  -7   7   4        2.80        0.00     21.22 o
  -6   7   4        1.07        0.00     19.89 o
  -5   7   4       23.28       43.20     19.69 o
  -4   7   4      131.96      162.74     24.53 o
  -3   7   4      253.05      260.52     19.66 o
  -2   7   4        6.48        0.00     12.28 o
  -1   7   4      299.58      307.19     16.66 o
   0   7   4      322.72      312.90     15.57 o
   1   7   4      340.65      358.87     14.46 o
   2   7   4      459.59      468.40     16.30 o
   3   7   4      213.36      232.17     11.83 o
   4   7   4       12.29        1.27      9.70 o
   5   7   4       10.81       17.00     10.41 o
   6   7   4      167.39      145.34     12.55 o
   7   7   4        5.40        0.00     12.55 o
   8   7   4       20.13        0.00     13.09 o
   9   7   4      218.49      197.94     16.67 o
  10   7   4      130.67      112.66     17.26 o
  11   7   4      123.32      151.59     19.00 o
  12   7   4       30.87        1.27     19.53 o
 -11   8   4       45.93       62.51     41.27 o
 -10   8   4      106.44       68.88     29.72 o
  -9   8   4       59.80       38.62     24.07 o
  -8   8   4      443.06      453.76     34.72 o
  -7   8   4      119.14      136.85     28.97 o
  -6   8   4      463.00      446.52     30.30 o
  -5   8   4      331.15      302.15     32.53 o
  -4   8   4      138.59      129.54     21.28 o
  -3   8   4      332.63      333.96     25.34 o
  -2   8   4        0.30        0.30     19.47 o
  -1   8   4      162.51      157.66     20.37 o
   0   8   4      464.34      514.49     38.73 o
   1   8   4      259.86      283.79     22.02 o
   2   8   4        5.08       19.22     18.21 o
   3   8   4      493.65      516.39     26.72 o
   4   8   4      618.46      703.24     37.93 o
   5   8   4      995.70     1035.17     57.31 o
   6   8   4       77.13       73.51     13.22 o
   7   8   4      170.52      166.89     16.94 o
   8   8   4      125.18       98.29     15.59 o
   9   8   4       68.30       55.04     16.19 o
  10   8   4       11.43        9.57     26.90 o
  -9   9   4       24.11        7.01     27.92 o
  -8   9   4       95.41       93.63     29.02 o
  -7   9   4       28.80       27.74     25.73 o
  -6   9   4       40.57       13.15     25.55 o
  -5   9   4        1.31        0.00     22.79 o
  -4   9   4       28.95       55.93     25.42 o
  -3   9   4      396.13      361.48     28.73 o
  -2   9   4        1.86        3.22     20.06 o
  -1   9   4        4.89       20.25     19.45 o
   0   9   4      110.63       64.77     33.33 o
   1   9   4      615.64      662.72     33.84 o
   2   9   4       45.05       32.79     21.43 o
   3   9   4      540.51      620.43     32.82 o
   4   9   4      130.13      148.50     22.94 o
   5   9   4        4.50        0.00     21.23 o
   6   9   4      175.94      192.32     26.29 o
   7   9   4       22.98       28.11     27.66 o
   8   9   4       55.94       97.64     26.70 o
  -7  10   4       85.25       78.35     37.49 o
  -6  10   4       81.51       59.00     27.25 o
  -5  10   4      217.02      209.54     31.32 o
  -4  10   4       31.00        9.18     26.25 o
  -3  10   4       18.66        0.00     25.73 o
  -2  10   4        1.62        0.00     26.52 o
  -1  10   4       31.74        0.00     24.75 o
   0  10   4       36.96        0.00     24.52 o
   1  10   4      211.51      208.34     25.34 o
   2  10   4      182.77      214.69     37.74 o
   3  10   4       39.56       26.04     25.24 o
   4  10   4      367.20      408.44     31.35 o
   5  10   4       16.85       54.07     26.64 o
   6  10   4       67.63       92.53     30.87 o
  -2  11   4       29.24        0.00     34.18 o
  -1  11   4       23.16        0.00     46.30 o
   0  11   4        0.24        0.00     28.22 o
   1  11   4       73.05       80.49     28.86 o
 -16   1   5      298.39      332.46     26.64 o
 -15   1   5        4.06       10.06     16.92 o
 -14   1   5      613.96      590.66     31.68 o
 -13   1   5      245.86      240.27     17.64 o
 -12   1   5      363.14      369.60     15.49 o
 -11   1   5      273.28      269.06     15.54 o
 -10   1   5     2205.72     2083.23     50.70 o
  -9   1   5      671.06      624.18     17.36 o
  -8   1   5     1003.35      941.23     22.09 o
  -7   1   5       57.11       46.49      6.75 o
  -6   1   5      715.85      718.69     18.15 o
  -5   1   5      297.86      320.63      9.39 o
  -4   1   5     5287.47     5431.79    125.59 o
  -3   1   5     8874.32     8640.09    219.27 o
  -2   1   5      475.61      468.21     13.61 o
  -1   1   5      935.40      855.68     25.65 o
   0   1   5     3453.01     3695.38     94.20 o
   1   1   5     2483.56     2431.72     63.07 o
   2   1   5    17607.43    18278.00    460.77 o
   3   1   5     2059.48     2193.46     58.20 o
   4   1   5      745.67      751.81     17.86 o
   5   1   5     6566.53     6928.56    126.95 o
   6   1   5      437.50      484.37     13.24 o
   7   1   5       42.88       59.68      7.82 o
   8   1   5     1534.92     1523.16     30.60 o
   9   1   5      601.64      575.69     16.57 o
  10   1   5      122.29      111.75     11.27 o
  11   1   5      462.53      450.13     16.86 o
  12   1   5      753.31      720.78     22.74 o
  13   1   5      678.58      639.34     22.77 o
  14   1   5      642.98      689.74     35.82 o
  15   1   5      183.58      198.92     21.17 o
 -15   2   5        2.58       33.78     18.86 o
 -14   2   5      100.52      124.92     17.57 o
 -13   2   5       36.76       55.97     15.47 o
 -12   2   5      648.46      601.61     23.00 o
 -11   2   5     1357.41     1294.63     35.68 o
 -10   2   5     2295.18     2171.61     53.41 o
  -9   2   5     2531.45     2350.40     48.93 o
  -8   2   5     3081.51     2820.90     57.00 o
  -7   2   5     2162.79     1989.18     40.97 o
  -6   2   5     1220.22     1087.53     23.84 o
  -5   2   5      639.47      623.01     15.00 o
  -4   2   5        3.24        6.89      4.31 o
  -3   2   5     1449.39     1481.21     44.66 o
  -2   2   5      459.93      542.68     16.89 o
  -1   2   5      530.57      509.59     14.92 o
   0   2   5       46.23       43.53      5.13 o
   1   2   5     5046.51     5258.74    135.20 o
   2   2   5     1041.42      963.30     25.24 o
   3   2   5      735.21      648.59     15.79 o
   4   2   5     9992.68    10030.51    195.77 o
   5   2   5     2471.18     2455.06     47.14 o
   6   2   5     1338.21     1238.33     28.50 o
   7   2   5      457.98      432.48     21.05 o
   8   2   5      652.18      628.47     16.88 o
   9   2   5      664.94      613.42     18.69 o
  10   2   5      482.85      479.64     15.97 o
  11   2   5        9.91        3.79     12.28 o
  12   2   5        9.64        0.00     12.54 o
  13   2   5       86.84       78.35     18.93 o
  14   2   5       93.89       87.45     18.81 o
  15   2   5       21.66       42.16     21.94 o
 -15   3   5       85.65       94.99     20.78 o
 -14   3   5      399.21      454.35     39.86 o
 -13   3   5      327.95      360.55     29.85 o
 -12   3   5      696.43      668.01     43.69 o
 -11   3   5      685.61      648.57     23.24 o
 -10   3   5     2969.94     2851.09     82.36 o
  -9   3   5     4013.63     3948.47     84.55 o
  -8   3   5     2200.15     2095.18     48.30 o
  -7   3   5      684.72      627.92     20.62 o
  -6   3   5     3746.44     3718.99     73.30 o
  -5   3   5      947.56      913.28     19.64 o
  -4   3   5     1856.77     1987.48     40.50 o
  -3   3   5     2698.56     2846.03     60.96 o
  -2   3   5     4596.27     4770.68    109.54 o
  -1   3   5     4701.36     4711.67    106.15 o
   0   3   5     6641.03     6758.35    142.06 o
   1   3   5    13936.99    14453.31    302.15 o
   2   3   5    10741.19    10893.51    212.01 o
   3   3   5     7645.25     7774.25    152.08 o
   4   3   5     6430.06     6235.14    120.42 o
   5   3   5      601.69      531.70     14.39 o
   6   3   5     1020.65      938.66     21.75 o
   7   3   5      541.12      532.05     14.84 o
   8   3   5     1297.11     1265.66     28.98 o
   9   3   5       15.10        3.83      9.04 o
  10   3   5     3297.49     3180.55     89.37 o
  11   3   5      314.04      315.33     15.54 o
  12   3   5     2296.69     2194.13     91.51 o
  13   3   5     1654.50     1668.05     59.90 o
  14   3   5      645.39      698.20     34.50 o
 -15   4   5        1.72       16.38     19.48 o
 -14   4   5       18.71       13.70     21.56 o
 -13   4   5      472.09      490.45     37.01 o
 -12   4   5      567.46      583.07     41.21 o
 -11   4   5     1308.56     1342.56     92.78 o
 -10   4   5       43.28       21.29     12.35 o
  -9   4   5      269.83      235.21     14.20 o
  -8   4   5       36.95       14.71     10.91 o
  -7   4   5       66.48       58.04     12.09 o
  -6   4   5     1858.83     1941.76     44.08 o
  -5   4   5      317.06      318.08     12.51 o
  -4   4   5     6126.94     6186.67    139.25 o
  -3   4   5       28.30       41.19      6.94 o
  -2   4   5     4247.15     4427.66     95.27 o
  -1   4   5     2003.76     2098.48     42.87 o
   0   4   5     2838.22     2880.06     61.86 o
   1   4   5      684.35      710.90     17.13 o
   2   4   5      192.70      175.45      9.10 o
   3   4   5       18.63       18.21      7.29 o
   4   4   5      686.52      777.62     19.60 o
   5   4   5        1.85        2.98      8.04 o
   6   4   5      101.57       96.96     13.27 o
   7   4   5      530.83      455.56     15.59 o
   8   4   5      512.12      467.95     17.21 o
   9   4   5      746.58      712.49     26.30 o
  10   4   5      333.66      317.97     17.49 o
  11   4   5     1279.73     1248.69     35.56 o
  12   4   5       29.36       26.86     16.83 o
  13   4   5      416.16      442.68     28.18 o
  14   4   5       20.58       38.99     25.75 o
 -14   5   5        9.16        0.00     23.45 o
 -13   5   5       98.43       89.99     21.23 o
 -12   5   5        0.24        0.00     17.25 o
 -11   5   5      137.08      121.38     18.48 o
 -10   5   5       72.32       74.41     14.68 o
  -9   5   5      921.15      912.21     38.84 o
  -8   5   5     1251.27     1218.82     31.90 o
  -7   5   5     1561.00     1500.07     36.71 o
  -6   5   5     1393.15     1298.64     34.42 o
  -5   5   5     1057.61      986.62     31.90 o
  -4   5   5      152.53      137.78      9.99 o
  -3   5   5      838.91      869.90     30.05 o
  -2   5   5       67.97       75.21      8.19 o
  -1   5   5       68.27       77.56      7.07 o
   0   5   5      208.36      215.21      9.37 o
   1   5   5     1738.27     1831.39     41.37 o
   2   5   5      818.79      793.11     21.14 o
   3   5   5      964.84      983.71     23.12 o
   4   5   5      715.40      710.92     19.09 o
   5   5   5      424.64      441.16     17.64 o
   6   5   5       90.66      104.59     11.79 o
   7   5   5       58.67       49.45     13.68 o
   8   5   5      417.83      365.27     16.93 o
   9   5   5      137.03      120.79     15.00 o
  10   5   5       26.86        0.00     16.28 o
  11   5   5      498.36      495.26     22.89 o
  12   5   5       20.40       31.98     17.53 o
  13   5   5      285.62      308.27     26.39 o
 -13   6   5      182.49      246.50     34.49 o
 -12   6   5       52.95       59.86     25.42 o
 -11   6   5      128.69      135.49     24.10 o
 -10   6   5       34.41       19.06     17.89 o
  -9   6   5      100.67       90.31     17.34 o
  -8   6   5      106.70       92.90     16.37 o
  -7   6   5     3218.86     3075.44     80.26 o
  -6   6   5     1385.28     1332.74     38.88 o
  -5   6   5     1824.11     1875.48     50.80 o
  -4   6   5     3480.34     3536.25     89.57 o
  -3   6   5     1560.46     1575.69     40.13 o
  -2   6   5     2412.72     2411.95     62.08 o
  -1   6   5     2054.70     2153.48     52.52 o
   0   6   5      235.08      239.24     12.33 o
   1   6   5        1.19       17.95      8.30 o
   2   6   5      112.90       98.85      9.51 o
   3   6   5      584.11      600.27     17.33 o
   4   6   5     1004.43      983.37     24.28 o
   5   6   5     4393.84     4249.29     96.58 o
   6   6   5     1940.60     1837.42     43.01 o
   7   6   5      754.61      657.75     21.58 o
   8   6   5     3144.67     2753.68     61.71 o
   9   6   5      903.57      816.42     26.38 o
  10   6   5      542.76      488.54     21.93 o
  11   6   5      617.36      565.64     25.01 o
  12   6   5       16.76       12.13     18.26 o
 -12   7   5       17.10       15.12     28.31 o
 -11   7   5       81.47       45.15     29.55 o
 -10   7   5       31.11        0.00     26.69 o
  -9   7   5       31.77        0.00     22.25 o
  -8   7   5      751.37      596.46     34.73 o
  -7   7   5      272.14      240.29     24.32 o
  -6   7   5      662.12      613.32     64.46 o
  -5   7   5      419.47      409.57     37.48 o
  -4   7   5      591.62      574.57     26.35 o
  -3   7   5      222.61      261.45     16.64 o
  -2   7   5      175.51      173.12     15.25 o
  -1   7   5      493.19      505.70     21.75 o
   0   7   5      325.27      322.85     15.27 o
   1   7   5      160.65      167.10     13.30 o
   2   7   5      482.03      551.01     20.44 o
   3   7   5      168.38      194.58     16.25 o
   4   7   5      205.04      242.93     14.64 o
   5   7   5      409.67      469.50     25.22 o
   6   7   5      120.20      134.55     12.97 o
   7   7   5        4.48       12.89     14.37 o
   8   7   5        5.34        4.46     13.59 o
   9   7   5       69.62       60.88     15.59 o
  10   7   5       23.99        9.07     16.62 o
  11   7   5       37.24       44.81     21.40 o
 -11   8   5        5.30        0.00     47.50 o
 -10   8   5       12.98        0.00     34.06 o
  -9   8   5        0.79        0.00     23.94 o
  -8   8   5       18.43       13.80     23.87 o
  -7   8   5      279.73      228.06     26.83 o
  -6   8   5      325.80      328.08     27.69 o
  -5   8   5      478.13      544.50     33.17 o
  -4   8   5      398.09      449.92     30.83 o
  -3   8   5      614.52      663.17     35.14 o
  -2   8   5      414.86      449.99     25.56 o
  -1   8   5        7.16        0.00     17.22 o
   0   8   5      228.35      251.34     23.07 o
   1   8   5       72.84       68.46     25.57 o
   2   8   5       24.65       25.62     19.29 o
   3   8   5      147.14      193.62     23.26 o
   4   8   5      303.62      369.75     23.13 o
   5   8   5      968.59      936.31     51.91 o
   6   8   5       50.12       55.20     16.64 o
   7   8   5      920.69      826.89     28.41 o
   8   8   5       53.18       63.05     15.89 o
   9   8   5      309.37      279.19     19.16 o
  10   8   5       14.52        3.29     18.88 o
  -9   9   5       29.98        0.00     37.58 o
  -8   9   5       25.72        0.00     28.51 o
  -7   9   5        2.97        0.00     26.74 o
  -6   9   5       10.90        0.00     26.98 o
  -5   9   5       25.80       36.84     24.33 o
  -4   9   5      241.23      267.68     38.15 o
  -3   9   5       23.13        4.66     23.04 o
  -2   9   5      141.83      150.10     26.85 o
  -1   9   5      230.91      262.74     24.46 o
   0   9   5       76.62       50.20     26.33 o
   1   9   5      178.09      192.60     33.08 o
   2   9   5      443.05      422.72     28.71 o
   3   9   5      255.52      273.06     29.80 o
   4   9   5       36.90       12.62     21.18 o
   5   9   5      460.38      430.04     29.94 o
   6   9   5        3.27       25.89     24.28 o
   7   9   5       11.03       19.57     27.22 o
   8   9   5        4.52        0.00     26.52 o
  -6  10   5        5.91        0.00     32.09 o
  -5  10   5       66.51       63.93     30.34 o
  -4  10   5        6.87        0.00     28.43 o
  -3  10   5        3.17        0.00     36.31 o
  -2  10   5       17.53        0.00     29.10 o
  -1  10   5        3.06        0.00     36.03 o
   0  10   5        2.18        0.00     25.62 o
   1  10   5       49.77       75.62     27.19 o
   2  10   5        0.04        0.00     25.53 o
   3  10   5       64.20       67.98     33.45 o
   4  10   5       52.44       30.57     25.73 o
   5  10   5        4.91        0.00     47.07 o
 -16   0   6      535.40      513.67     59.98 o
 -15   0   6       14.80       25.92     33.32 o
 -14   0   6      217.99      218.51     25.63 o
 -13   0   6      595.09      601.73     27.90 o
 -12   0   6      476.97      440.80     22.55 o
 -11   0   6     1829.42     1632.14     50.94 o
 -10   0   6     6600.55     5906.35    341.98 o
  -9   0   6    10319.81     9367.50    362.50 o
  -8   0   6    13803.47    11574.18    350.92 o
  -7   0   6    10376.36     9017.56    250.20 o
  -6   0   6    11759.89    10796.94    341.21 o
  -5   0   6     7901.65     7627.48    210.19 o
  -4   0   6     2910.20     2924.58     82.18 o
  -3   0   6       12.10       32.39      6.52 o
  -2   0   6      128.95      167.38     11.05 o
  -1   0   6     1187.17     1017.44     35.84 o
   0   0   6     9927.08    10310.71    335.10 o
   1   0   6     6756.48     6466.69    265.65 o
   2   0   6    27885.33    27425.64    890.36 o
   3   0   6    14390.48    14106.47    460.09 o
   4   0   6    15582.97    14876.45    410.69 o
   5   0   6    29277.56    28282.79    682.33 o
   6   0   6     5305.84     4947.44    123.07 o
   7   0   6     4973.34     4966.60    124.29 o
   8   0   6     5027.92     4863.15    122.67 o
   9   0   6      681.08      625.69     25.13 o
  10   0   6      267.45      239.49     19.53 o
  11   0   6      837.27      811.36     32.56 o
  12   0   6     1716.46     1624.23     92.35 o
  13   0   6     1044.11     1001.74     49.59 o
  14   0   6     2107.83     2019.33     79.59 o
 -16   1   6       14.60       47.03     25.24 o
 -15   1   6       87.01       94.52     17.17 o
 -14   1   6      168.45      202.31     17.68 o
 -13   1   6        9.20        1.41     13.69 o
 -12   1   6       19.84       24.92     13.12 o
 -11   1   6      118.88      110.96     13.04 o
 -10   1   6       77.92       68.90     10.27 o
  -9   1   6       11.76        6.74      8.61 o
  -8   1   6      593.83      548.24     14.54 o
  -7   1   6      151.79      159.47      8.29 o
  -6   1   6      944.51      907.77     19.00 o
  -5   1   6     1098.06     1061.24     24.49 o
  -4   1   6      120.39      115.05      6.42 o
  -3   1   6     1668.10     1716.86     45.31 o
  -2   1   6      110.10      153.01     13.21 o
  -1   1   6      733.13      838.06     21.31 o
   0   1   6      416.60      446.12     17.54 o
   1   1   6     1292.47     1356.94     36.81 o
   2   1   6      120.06      140.45      8.84 o
   3   1   6       97.34      111.51      6.29 o
   4   1   6      217.14      237.71      8.26 o
   5   1   6     1918.39     1990.74     36.67 o
   6   1   6      251.54      228.66      9.04 o
   7   1   6     1128.02     1168.92     24.82 o
   8   1   6     1984.75     1922.74     37.43 o
   9   1   6       14.63        0.00      9.37 o
  10   1   6       10.86        0.35     10.63 o
  11   1   6      267.46      282.85     14.95 o
  12   1   6        2.24        0.00     14.32 o
  13   1   6      164.70      175.70     17.18 o
  14   1   6      123.89      178.62     18.13 o
 -15   2   6       37.58       50.68     18.60 o
 -14   2   6      128.93      113.38     17.79 o
 -13   2   6        1.58        0.00     15.59 o
 -12   2   6      275.97      300.61     22.00 o
 -11   2   6      207.63      195.03     16.44 o
 -10   2   6      772.26      695.90     31.24 o
  -9   2   6     4434.24     3880.45     82.96 o
  -8   2   6      756.46      678.82     19.73 o
  -7   2   6     3967.84     3625.58     71.51 o
  -6   2   6     3436.64     3211.26     63.33 o
  -5   2   6     1062.46      978.79     20.15 o
  -4   2   6     1153.94     1110.02     24.91 o
  -3   2   6     4704.02     4709.55    118.81 o
  -2   2   6      937.86      927.74     23.60 o
  -1   2   6       49.61       37.30      5.03 o
   0   2   6     2781.81     2883.44     67.83 o
   1   2   6     1469.09     1341.30     30.53 o
   2   2   6     3986.04     3759.08     74.47 o
   3   2   6     3632.90     3335.45     66.83 o
   4   2   6     2573.15     2485.65     47.66 o
   5   2   6     8987.90     9022.95    164.80 o
   6   2   6     1676.18     1647.11     36.15 o
   7   2   6      443.13      396.49     20.05 o
   8   2   6      207.80      189.31     10.72 o
   9   2   6      112.10      128.07     11.17 o
  10   2   6      309.71      316.40     17.71 o
  11   2   6      263.45      280.76     15.17 o
  12   2   6      766.87      769.28     24.06 o
  13   2   6      747.02      768.21     24.65 o
  14   2   6      578.97      617.37     29.11 o
 -15   3   6      342.03      347.44     39.18 o
 -14   3   6      377.68      388.10     22.08 o
 -13   3   6      701.89      676.98     36.54 o
 -12   3   6      212.49      219.40     17.18 o
 -11   3   6        8.65        0.00     13.43 o
 -10   3   6     1276.37     1224.88     34.16 o
  -9   3   6      259.34      254.74     13.90 o
  -8   3   6      152.90      150.19     11.34 o
  -7   3   6      286.03      296.84     12.47 o
  -6   3   6      157.24      143.55     10.03 o
  -5   3   6      387.77      377.04     12.37 o
  -4   3   6     9832.07    10166.25    212.00 o
  -3   3   6    12985.25    13276.31    275.96 o
  -2   3   6     5812.69     5795.07    121.71 o
  -1   3   6     3150.30     3258.63     69.44 o
   0   3   6     3357.54     3608.85     71.33 o
   1   3   6     1688.33     1595.36     33.24 o
   2   3   6     1227.60     1245.28     27.14 o
   3   3   6     2797.63     3039.29     61.36 o
   4   3   6     1257.25     1216.78     28.63 o
   5   3   6        3.86        2.13      6.71 o
   6   3   6     1867.37     1810.54     34.72 o
   7   3   6      675.65      646.24     16.81 o
   8   3   6     4302.43     3944.54     71.15 o
   9   3   6     1445.80     1271.60     31.37 o
  10   3   6      557.83      556.45     32.62 o
  11   3   6      255.35      230.57     29.16 o
  12   3   6      554.64      493.50     22.41 o
  13   3   6       77.94       65.02     18.16 o
  14   3   6       67.64       63.81     27.96 o
 -14   4   6       92.06       74.36     18.08 o
 -13   4   6       43.26       35.87     16.27 o
 -12   4   6       77.94       67.98     18.22 o
 -11   4   6      332.01      297.14     24.82 o
 -10   4   6       49.13       23.69     13.27 o
  -9   4   6      251.43      239.82     18.25 o
  -8   4   6      218.66      204.30     13.12 o
  -7   4   6      120.57      124.71     11.30 o
  -6   4   6     1851.53     1798.64     41.05 o
  -5   4   6     1386.89     1348.81     31.81 o
  -4   4   6     5018.65     5310.72    112.48 o
  -3   4   6       47.58       36.79      7.30 o
  -2   4   6       18.40       25.89      7.04 o
  -1   4   6       25.31       31.40      5.30 o
   0   4   6      141.00      150.47      9.44 o
   1   4   6       72.70       75.51      7.63 o
   2   4   6      928.32     1011.79     25.08 o
   3   4   6      189.21      167.57      9.74 o
   4   4   6      141.38      150.96      9.59 o
   5   4   6      417.92      392.28     13.56 o
   6   4   6     1044.35     1001.28     26.27 o
   7   4   6      344.05      339.78     16.15 o
   8   4   6      332.61      286.95     14.77 o
   9   4   6     1294.65     1156.36     32.06 o
  10   4   6       18.08       27.39     15.10 o
  11   4   6       26.52       18.51     15.36 o
  12   4   6      130.62      136.76     18.25 o
  13   4   6       11.13       33.12     22.64 o
 -14   5   6       41.68       47.13     20.01 o
 -13   5   6      628.45      645.50     45.05 o
 -12   5   6       63.25      124.62     28.10 o
 -11   5   6      249.21      249.29     29.92 o
 -10   5   6       91.14      128.64     25.15 o
  -9   5   6      462.23      502.18     26.42 o
  -8   5   6       74.27       63.90     13.53 o
  -7   5   6      386.84      397.26     18.07 o
  -6   5   6      242.79      213.23     12.80 o
  -5   5   6      259.51      269.65     12.87 o
  -4   5   6     3167.71     3068.21     71.40 o
  -3   5   6     1450.64     1536.72     43.14 o
  -2   5   6     1996.76     1972.71     48.75 o
  -1   5   6     5593.06     5802.79    132.70 o
   0   5   6     1629.97     1713.46     39.12 o
   1   5   6     1696.68     1792.95     40.91 o
   2   5   6        8.45        3.72      7.94 o
   3   5   6       11.57       20.76      7.99 o
   4   5   6       75.81       92.45      9.51 o
   5   5   6      652.80      654.64     19.25 o
   6   5   6      455.38      502.99     25.00 o
   7   5   6      268.04      274.28     14.10 o
   8   5   6      870.62      895.04     25.69 o
   9   5   6      850.58      780.84     25.74 o
  10   5   6      124.87      159.18     19.90 o
  11   5   6      870.01      893.49     34.91 o
  12   5   6       76.40       81.72     18.90 o
  13   5   6      153.13      166.16     22.21 o
 -13   6   6       18.33       15.64     28.70 o
 -12   6   6       16.10        0.00     26.06 o
 -11   6   6       23.64       10.90     18.14 o
 -10   6   6      107.36      113.62     19.08 o
  -9   6   6       20.15       10.72     15.74 o
  -8   6   6      375.08      316.11     20.85 o
  -7   6   6      170.64      188.77     17.74 o
  -6   6   6        3.21        7.13     11.97 o
  -5   6   6      552.03      566.62     29.08 o
  -4   6   6       10.34        2.93     11.23 o
  -3   6   6       61.99       66.28     10.66 o
  -2   6   6       54.88       43.78     10.24 o
  -1   6   6      121.95      133.13     15.42 o
   0   6   6      479.06      472.50     18.91 o
   1   6   6      367.21      430.48     17.02 o
   2   6   6      658.28      630.66     21.81 o
   3   6   6      653.99      619.78     19.85 o
   4   6   6       59.21       80.89      9.77 o
   5   6   6      553.92      561.98     18.77 o
   6   6   6      464.49      471.38     23.95 o
   7   6   6       47.23       50.51     12.58 o
   8   6   6       23.59       23.87     13.95 o
   9   6   6      295.85      274.38     17.82 o
  10   6   6      118.32       68.71     16.31 o
  11   6   6       84.15       87.99     18.72 o
  12   6   6        1.62       17.09     20.02 o
 -12   7   6        0.34        0.00     42.56 o
 -11   7   6       12.95        0.00     27.46 o
 -10   7   6       26.73       16.68     28.84 o
  -9   7   6        1.31       29.61     25.34 o
  -8   7   6       21.96        0.61     21.52 o
  -7   7   6        5.67        0.00     21.71 o
  -6   7   6        5.43        0.00     17.32 o
  -5   7   6       79.77       69.70     13.27 o
  -4   7   6      512.90      497.57     20.46 o
  -3   7   6       20.83       34.97     11.94 o
  -2   7   6      583.74      595.81     21.60 o
  -1   7   6      772.05      764.31     25.28 o
   0   7   6      498.48      519.79     19.74 o
   1   7   6        2.97        7.28     11.25 o
   2   7   6      137.39      135.80     13.55 o
   3   7   6      202.25      193.48     15.02 o
   4   7   6      408.79      373.53     17.98 o
   5   7   6      197.42      216.26     18.47 o
   6   7   6      221.09      204.04     15.15 o
   7   7   6      502.79      398.58     22.63 o
   8   7   6        7.83        0.00     14.84 o
   9   7   6       93.08       94.68     15.97 o
  10   7   6       27.46       18.20     17.94 o
  11   7   6       72.85       60.69     26.33 o
 -10   8   6       27.92       15.29     27.17 o
  -9   8   6      122.88      138.70     26.93 o
  -8   8   6        0.94        8.49     24.59 o
  -7   8   6        1.94        8.62     22.74 o
  -6   8   6       38.04       26.62     21.58 o
  -5   8   6       81.48       61.61     22.31 o
  -4   8   6       51.46       62.87     27.11 o
  -3   8   6        9.28        2.42     19.66 o
  -2   8   6        2.02        0.00     27.09 o
  -1   8   6        2.21       11.86     19.51 o
   0   8   6        7.60        1.07     17.86 o
   1   8   6      226.76      244.66     22.51 o
   2   8   6      323.14      324.13     17.60 o
   3   8   6       86.93       64.68     15.42 o
   4   8   6       22.58       18.35     14.56 o
   5   8   6      235.10      215.70     18.06 o
   6   8   6       57.87       50.89     15.43 o
   7   8   6       40.05       26.24     19.40 o
   8   8   6       17.56        8.69     17.71 o
   9   8   6      102.69       55.51     18.71 o
  -9   9   6       17.24        0.00     37.97 o
  -8   9   6        1.22        0.00     31.02 o
  -7   9   6       37.92        0.39     42.22 o
  -6   9   6       70.93       47.44     63.91 o
  -5   9   6      199.18      154.99     27.00 o
  -4   9   6      198.95      234.42     28.88 o
  -3   9   6      476.12      549.85     35.45 o
  -2   9   6      106.42      144.57     27.29 o
  -1   9   6      280.03      331.65     34.84 o
   0   9   6      236.02      264.20     26.72 o
   1   9   6      385.76      344.54     28.06 o
   2   9   6        3.21        0.00     22.50 o
   3   9   6      215.63      209.57     25.55 o
   4   9   6        8.19       30.80     23.53 o
   5   9   6        0.52        0.00     22.81 o
   6   9   6       66.78       89.88     26.12 o
   7   9   6      261.29      266.39     27.60 o
  -6  10   6       44.21        0.00     45.22 o
  -5  10   6        0.18        4.99     30.30 o
  -4  10   6       17.14        0.00     29.84 o
  -3  10   6       59.42       23.38     26.23 o
  -2  10   6        1.29        5.45     25.89 o
  -1  10   6       10.73       41.35     29.43 o
   0  10   6        6.03        0.00     25.33 o
   1  10   6        8.39        8.97     34.40 o
   2  10   6       11.41       27.76     26.20 o
   3  10   6      113.07      141.08     25.71 o
   4  10   6       13.76        0.00     26.59 o
   5  10   6       29.31        0.96     27.38 o
 -15   1   7      371.20      383.21     30.62 o
 -14   1   7      180.48      190.01     20.68 o
 -13   1   7       88.59       71.40     15.35 o
 -12   1   7       69.54       28.07     13.25 o
 -11   1   7      109.23       88.57     12.73 o
 -10   1   7      103.30       73.97     11.64 o
  -9   1   7       18.63        6.98      9.57 o
  -8   1   7     1196.41     1068.14     24.45 o
  -7   1   7      263.49      261.47     11.53 o
  -6   1   7     1828.68     1724.57     38.53 o
  -5   1   7     1521.97     1470.36     35.50 o
  -4   1   7     3109.86     3067.43     65.60 o
  -3   1   7     6648.26     6742.32    154.57 o
  -2   1   7     6060.33     6237.49    155.21 o
  -1   1   7      234.71      265.24      8.76 o
   0   1   7     2776.22     2975.48     64.04 o
   1   1   7       10.03       14.13      5.36 o
   2   1   7      796.92      788.38     18.16 o
   3   1   7        2.78        5.38      9.43 o
   4   1   7      465.17      405.97     10.96 o
   5   1   7     1511.82     1440.95     28.10 o
   6   1   7       98.16       78.01      7.99 o
   7   1   7     4515.72     4378.12     78.26 o
   8   1   7       22.51       24.76      9.05 o
   9   1   7      886.30      825.76     21.25 o
  10   1   7      461.77      455.59     23.31 o
  11   1   7       56.16       38.83     11.97 o
  12   1   7      363.41      314.73     17.46 o
  13   1   7       22.73       10.30     15.66 o
  14   1   7        1.96        0.00     17.42 o
 -15   2   7        3.46        0.00     18.14 o
 -14   2   7       19.09       11.20     16.03 o
 -13   2   7        7.68        0.00     13.66 o
 -12   2   7      595.15      539.96     30.48 o
 -11   2   7      532.11      509.07     19.82 o
 -10   2   7      770.95      680.58     25.30 o
  -9   2   7      630.11      537.90     18.85 o
  -8   2   7     1336.85     1238.09     30.03 o
  -7   2   7      735.18      684.28     19.06 o
  -6   2   7     1346.08     1290.81     29.83 o
  -5   2   7       86.81       74.09      6.57 o
  -4   2   7      376.29      426.09     10.99 o
  -3   2   7     9724.97     9895.81    221.49 o
  -2   2   7        2.21        0.00      4.30 o
  -1   2   7       15.91       19.29      4.70 o
   0   2   7     2595.06     2696.59     57.03 o
   1   2   7      783.93      755.33     17.59 o
   2   2   7     1495.37     1419.37     30.22 o
   3   2   7     1643.05     1511.53     32.33 o
   4   2   7     3856.87     3676.78     69.11 o
   5   2   7     1309.30     1187.40     23.98 o
   6   2   7     3967.58     3843.44     77.30 o
   7   2   7      566.84      520.41     17.92 o
   8   2   7     2665.17     2575.54     48.42 o
   9   2   7     2110.20     2025.21     40.29 o
  10   2   7       22.48       26.43     11.07 o
  11   2   7       47.85       28.88     12.66 o
  12   2   7       76.12       78.81     16.31 o
  13   2   7       68.15       52.84     15.44 o
  14   2   7      236.41      222.17     27.04 o
 -15   3   7      321.03      356.00     35.63 o
 -14   3   7      375.34      383.24     24.91 o
 -13   3   7       45.81       25.53     19.78 o
 -12   3   7      170.46      188.28     16.92 o
 -11   3   7       45.90       23.67     15.57 o
 -10   3   7      120.81      111.55     14.03 o
  -9   3   7      521.91      473.92     17.17 o
  -8   3   7     1073.96      979.25     27.92 o
  -7   3   7     2445.38     2341.95     56.18 o
  -6   3   7     2192.68     2078.60     45.71 o
  -5   3   7     4116.51     4081.05     93.00 o
  -4   3   7     4926.39     4877.08     95.45 o
  -3   3   7    14109.83    14273.34    296.99 o
  -2   3   7     1806.12     1782.50     39.51 o
  -1   3   7     1059.89     1093.72     23.78 o
   0   3   7       29.79       26.42      5.39 o
   1   3   7        5.33       17.32      6.67 o
   2   3   7     1581.09     1552.79     33.03 o
   3   3   7     6609.27     6582.57    136.78 o
   4   3   7     1469.48     1271.89     26.91 o
   5   3   7     1894.78     1710.63     34.98 o
   6   3   7     3270.35     3014.82     58.41 o
   7   3   7     1891.59     1766.80     37.02 o
   8   3   7     2364.74     2283.09     48.50 o
   9   3   7      492.60      472.92     18.20 o
  10   3   7      228.10      230.64     16.48 o
  11   3   7       47.78       42.47     15.77 o
  12   3   7       59.08       69.79     17.90 o
  13   3   7        0.80        0.00     19.00 o
 -14   4   7      114.09      126.17     23.76 o
 -13   4   7      330.23      293.44     22.45 o
 -12   4   7        7.57       11.16     16.64 o
 -11   4   7       22.30       18.09     14.88 o
 -10   4   7        9.64       20.58     13.21 o
  -9   4   7        0.24        0.00     11.21 o
  -8   4   7       24.40       13.68     10.80 o
  -7   4   7        2.65        0.00      9.52 o
  -6   4   7      722.64      721.54     20.90 o
  -5   4   7      424.12      403.84     14.85 o
  -4   4   7      576.64      560.38     16.88 o
  -3   4   7     1674.35     1670.67     38.08 o
  -2   4   7      865.76      855.34     23.57 o
  -1   4   7      211.48      236.18      9.71 o
   0   4   7     3021.89     3092.93     66.60 o
   1   4   7      126.80      151.93      8.96 o
   2   4   7     1154.98     1204.07     28.96 o
   3   4   7      234.49      246.71     11.19 o
   4   4   7        7.47        0.00      8.00 o
   5   4   7      607.20      592.58     18.79 o
   6   4   7      862.77      809.04     22.39 o
   7   4   7     1062.15     1025.87     44.60 o
   8   4   7      416.45      438.99     17.41 o
   9   4   7      793.30      730.25     24.30 o
  10   4   7       14.49        0.00     14.88 o
  11   4   7      195.48      201.29     18.99 o
  12   4   7        3.26        0.00     16.79 o
  13   4   7        2.88        0.00     20.01 o
 -14   5   7       19.99       59.48     28.24 o
 -13   5   7       38.19       48.09     20.73 o
 -12   5   7      106.64       80.32     25.16 o
 -11   5   7       12.98        7.13     16.79 o
 -10   5   7      238.34      225.43     20.62 o
  -9   5   7      137.94      138.99     14.22 o
  -8   5   7      341.00      318.86     16.50 o
  -7   5   7      391.79      399.32     16.09 o
  -6   5   7      239.16      228.52     12.96 o
  -5   5   7     1329.56     1289.28     34.22 o
  -4   5   7       20.42        4.86      9.82 o
  -3   5   7       38.15       47.03      9.23 o
  -2   5   7       73.88       82.41     11.97 o
  -1   5   7      690.63      702.76     21.62 o
   0   5   7     1894.72     1901.68     47.18 o
   1   5   7      939.25      969.73     27.37 o
   2   5   7     3171.97     3220.08     70.28 o
   3   5   7     1069.31     1065.94     27.78 o
   4   5   7     1868.12     1746.93     38.14 o
   5   5   7     1081.12     1002.65     25.47 o
   6   5   7      259.63      290.30     19.48 o
   7   5   7      571.97      579.64     19.66 o
   8   5   7        1.66        0.00     12.65 o
   9   5   7        0.79        0.00     18.27 o
  10   5   7      149.61      119.01     20.23 o
  11   5   7      842.39      827.26     38.98 o
  12   5   7      217.27      243.03     22.10 o
 -13   6   7      296.90      325.38     76.26 o
 -12   6   7      479.55      438.02     42.72 o
 -11   6   7      643.62      655.53     31.20 o
 -10   6   7      538.20      521.06     25.42 o
  -9   6   7      304.49      323.64     25.54 o
  -8   6   7       90.69       84.86     15.88 o
  -7   6   7      767.20      705.01     26.80 o
  -6   6   7       55.05       46.88     13.51 o
  -5   6   7      118.85      111.58     13.62 o
  -4   6   7     1005.60     1030.88     32.23 o
  -3   6   7      297.71      324.39     16.24 o
  -2   6   7     2295.12     2331.26     60.99 o
  -1   6   7     1124.68     1189.16     32.71 o
   0   6   7     1761.93     1831.99     46.77 o
   1   6   7     1661.47     1664.87     43.07 o
   2   6   7     2065.96     2086.63     52.60 o
   3   6   7      652.82      655.08     25.86 o
   4   6   7      618.72      604.90     22.57 o
   5   6   7       11.71        3.26     11.34 o
   6   6   7      186.34      162.60     13.05 o
   7   6   7      371.19      418.35     21.13 o
   8   6   7      145.75      164.57     15.80 o
   9   6   7      202.10      206.83     17.53 o
  10   6   7       49.87       51.52     17.26 o
  11   6   7      395.70      365.31     23.03 o
 -11   7   7      100.55       48.89     27.69 o
 -10   7   7       53.08       39.01     25.54 o
  -9   7   7       43.63       49.48     24.79 o
  -8   7   7       21.21       28.12     18.19 o
  -7   7   7        0.90        4.92     17.97 o
  -6   7   7      219.52      201.72     16.65 o
  -5   7   7        1.17       16.47     13.78 o
  -4   7   7       26.18       17.40     12.86 o
  -3   7   7      527.56      506.22     20.88 o
  -2   7   7       78.36       56.50     11.77 o
  -1   7   7     1096.54     1162.89     33.45 o
   0   7   7     1097.61     1103.06     33.44 o
   1   7   7     1535.58     1565.49     48.54 o
   2   7   7      203.00      217.94     16.18 o
   3   7   7      141.37      109.84     13.95 o
   4   7   7      244.64      232.02     16.73 o
   5   7   7        6.44        0.00     13.39 o
   6   7   7      323.95      311.43     22.85 o
   7   7   7      255.57      275.18     33.08 o
   8   7   7        3.77        1.94     16.63 o
   9   7   7      202.87      227.80     18.93 o
  10   7   7      253.22      227.03     19.98 o
 -10   8   7      170.79      169.88     49.92 o
  -9   8   7        9.80       12.83     26.51 o
  -8   8   7      118.84       79.28     26.72 o
  -7   8   7      122.83      103.73     25.32 o
  -6   8   7       57.73       41.64     28.68 o
  -5   8   7        0.40        0.00     21.46 o
  -4   8   7       94.23       55.88     21.85 o
  -3   8   7      474.57      526.57     39.75 o
  -2   8   7      353.04      393.15     28.67 o
  -1   8   7      282.19      338.96     25.66 o
   0   8   7      269.33      329.51     25.59 o
   1   8   7       26.04       63.45     14.92 o
   2   8   7      543.50      606.78     23.73 o
   3   8   7       31.72       44.10     15.83 o
   4   8   7       11.82       15.42     15.48 o
   5   8   7      272.06      263.62     18.92 o
   6   8   7       10.47       17.54     16.73 o
   7   8   7       64.34       64.50     21.73 o
   8   8   7      186.38      175.10     21.03 o
   9   8   7      284.91      259.65     47.85 o
  -8   9   7       22.45        2.75     40.75 o
  -7   9   7       38.33       37.53     27.20 o
  -6   9   7       87.11      138.55     30.33 o
  -5   9   7       29.55        9.64     27.10 o
  -4   9   7        1.90       11.52     24.44 o
  -3   9   7       62.13       79.26     26.49 o
  -2   9   7       22.72       34.98     24.15 o
  -1   9   7        4.82        0.43     25.61 o
   0   9   7      177.02      216.35     24.75 o
   1   9   7       44.41       19.37     21.09 o
   2   9   7      164.42      211.78     27.41 o
   3   9   7       23.77       38.82     23.18 o
   4   9   7       15.83       15.59     21.62 o
   5   9   7        3.50        1.60     23.84 o
   6   9   7        2.57        0.15     23.34 o
   7   9   7        9.11       30.83     28.02 o
  -5  10   7       64.04       22.27     41.96 o
  -4  10   7       17.42        0.00     29.23 o
  -3  10   7        0.60        0.00     29.48 o
  -2  10   7        5.59        0.00     36.32 o
  -1  10   7       10.78        0.00     30.00 o
   0  10   7       13.45       29.21     25.28 o
   1  10   7        2.95        0.00     25.53 o
   2  10   7        1.56        1.77     26.25 o
   3  10   7      142.62      172.72     29.28 o
 -15   0   8      168.74      229.03     59.08 o
 -14   0   8      520.62      492.46     39.88 o
 -13   0   8      619.99      618.33     53.33 o
 -12   0   8     1091.73     1071.45     62.95 o
 -11   0   8      162.69      173.67     25.07 o
 -10   0   8      572.87      475.12     31.42 o
  -9   0   8      126.58      142.74     15.91 o
  -8   0   8      169.92      162.57     14.77 o
  -7   0   8      136.89      123.89      9.63 o
  -6   0   8     1074.52     1038.11     32.81 o
  -5   0   8     2465.85     2370.80     68.13 o
  -4   0   8     2741.93     2724.03     87.51 o
  -3   0   8     7609.94     8043.88    251.52 o
  -2   0   8      262.40      267.07     11.95 o
  -1   0   8     5333.51     5693.56    158.06 o
   0   0   8      350.12      357.95     14.64 o
   1   0   8      184.66      212.94     14.44 o
   2   0   8     1559.65     1660.43     42.86 o
   3   0   8      195.80      206.91     10.82 o
   4   0   8        3.78        0.00      8.43 o
   5   0   8      243.73      201.42     11.92 o
   6   0   8      435.95      419.25     22.26 o
   7   0   8       14.37        3.26     11.21 o
   8   0   8     2620.79     2388.85     64.63 o
   9   0   8      162.88      152.46     16.78 o
  10   0   8       29.58       19.16     15.66 o
  11   0   8        4.37        3.23     17.75 o
  12   0   8       81.70       68.47     21.09 o
  13   0   8       21.50       17.99     22.07 o
  14   0   8       31.77       48.32     28.00 o
 -15   1   8      220.66      227.73     27.80 o
 -14   1   8      405.07      380.38     25.74 o
 -13   1   8      212.85      224.38     21.48 o
 -12   1   8      913.61      878.32     31.60 o
 -11   1   8      376.98      343.75     16.29 o
 -10   1   8      687.95      660.61     21.82 o
  -9   1   8        1.53        2.81      8.00 o
  -8   1   8      534.63      522.77     22.53 o
  -7   1   8      807.26      698.51     22.93 o
  -6   1   8     2063.77     1888.20     43.22 o
  -5   1   8     5086.55     4855.03     89.60 o
  -4   1   8     3980.13     3962.36     78.54 o
  -3   1   8    13242.87    13639.70    284.60 o
  -2   1   8     9604.01    10049.96    224.83 o
  -1   1   8     6687.54     7047.51    148.07 o
   0   1   8     8140.23     8306.05    175.63 o
   1   1   8     8919.73     9549.95    174.17 o
   2   1   8       40.56       40.99      5.68 o
   3   1   8        7.30        4.82      5.40 o
   4   1   8     1412.55     1440.10     27.56 o
   5   1   8     1074.73     1009.77     21.44 o
   6   1   8     9401.77     9057.11    166.95 o
   7   1   8     1562.47     1529.15     30.88 o
   8   1   8     3648.73     3529.62     64.74 o
   9   1   8      821.56      784.79     21.34 o
  10   1   8     2470.60     2336.04     46.44 o
  11   1   8     1191.40     1187.42     29.43 o
  12   1   8      777.64      705.79     22.25 o
  13   1   8      231.40      195.76     17.20 o
 -15   2   8       32.09       23.23     23.96 o
 -14   2   8       75.23       69.62     17.66 o
 -13   2   8      527.80      492.32     28.82 o
 -12   2   8       67.40       50.12     14.50 o
 -11   2   8       47.68       22.60     11.89 o
 -10   2   8       82.26       71.83     12.31 o
  -9   2   8      221.18      195.42     13.03 o
  -8   2   8      263.50      242.48     11.91 o
  -7   2   8     1486.32     1454.74     33.44 o
  -6   2   8      574.05      553.38     16.02 o
  -5   2   8       22.42       22.93      6.43 o
  -4   2   8     4071.90     4076.77     80.33 o
  -3   2   8     1209.35     1256.05     26.66 o
  -2   2   8     2286.16     2376.69     54.44 o
  -1   2   8      108.68      120.62      6.41 o
   0   2   8      465.92      477.87     13.13 o
   1   2   8     1593.99     1614.18     33.87 o
   2   2   8      109.97       77.98      6.78 o
   3   2   8     3045.69     3007.14     53.77 o
   4   2   8      497.21      456.25     12.44 o
   5   2   8     1191.95     1099.79     26.57 o
   6   2   8     1283.82     1211.83     31.85 o
   7   2   8      290.40      265.58     11.18 o
   8   2   8      446.00      388.25     13.59 o
   9   2   8     1385.54     1258.49     28.64 o
  10   2   8      341.08      316.05     14.99 o
  11   2   8       37.78       17.96     12.73 o
  12   2   8      249.56      234.88     17.52 o
  13   2   8       36.10       52.39     16.71 o
 -14   3   8       23.60       24.76     16.62 o
 -13   3   8      104.21       80.01     22.80 o
 -12   3   8       52.08       44.71     15.47 o
 -11   3   8      371.12      350.31     18.49 o
 -10   3   8      877.28      784.12     25.70 o
  -9   3   8      461.14      429.31     16.28 o
  -8   3   8      552.73      532.61     19.11 o
  -7   3   8      564.25      572.86     17.85 o
  -6   3   8       76.26       72.24      8.52 o
  -5   3   8      641.33      619.41     19.36 o
  -4   3   8       40.03       56.93      7.37 o
  -3   3   8     1405.46     1457.55     33.34 o
  -2   3   8        9.19       15.84      6.49 o
  -1   3   8     1521.89     1565.89     32.79 o
   0   3   8      209.26      217.84     10.37 o
   1   3   8      428.71      453.75     16.53 o
   2   3   8      523.96      531.75     15.19 o
   3   3   8      642.09      699.98     18.53 o
   4   3   8      301.42      304.56     10.86 o
   5   3   8      124.59      130.00      9.59 o
   6   3   8      113.03      101.87      9.88 o
   7   3   8       16.99       26.71     11.15 o
   8   3   8       73.57       54.28     12.09 o
   9   3   8      327.10      326.20     16.60 o
  10   3   8        5.07        0.00     13.83 o
  11   3   8       16.20       40.22     17.24 o
  12   3   8        1.06        0.00     17.08 o
  13   3   8       35.68       54.01     27.29 o
 -14   4   8       41.77       21.31     21.15 o
 -13   4   8       15.46       24.55     18.86 o
 -12   4   8      276.94      255.67     20.60 o
 -11   4   8     1574.21     1439.73     47.09 o
 -10   4   8      436.76      423.80     19.44 o
  -9   4   8      715.99      686.95     24.05 o
  -8   4   8     1592.52     1532.23     37.26 o
  -7   4   8      233.62      246.74     17.40 o
  -6   4   8      836.10      874.75     23.32 o
  -5   4   8      306.08      323.04     12.36 o
  -4   4   8      140.09      125.35     10.52 o
  -3   4   8      195.52      220.01     10.38 o
  -2   4   8      330.52      332.11     14.80 o
  -1   4   8      829.27      883.14     24.76 o
   0   4   8     1117.58     1167.56     30.82 o
   1   4   8     1873.83     1870.11     46.07 o
   2   4   8     3168.75     3099.58     67.41 o
   3   4   8     4748.42     4760.58     93.90 o
   4   4   8     2090.09     1916.43     41.03 o
   5   4   8     1657.71     1505.34     34.11 o
   6   4   8      497.79      443.96     20.19 o
   7   4   8      992.43      864.52     30.46 o
   8   4   8       92.13       81.78     14.52 o
   9   4   8      155.14      119.07     14.99 o
  10   4   8      251.37      254.43     18.68 o
  11   4   8      345.38      335.18     20.82 o
  12   4   8      342.87      328.34     26.56 o
 -13   5   8       55.99       55.63     21.57 o
 -12   5   8       28.03       28.91     17.74 o
 -11   5   8       17.49        2.36     16.34 o
 -10   5   8      231.30      240.09     28.64 o
  -9   5   8      210.88      194.87     16.69 o
  -8   5   8      216.10      210.99     14.29 o
  -7   5   8      433.05      427.21     19.37 o
  -6   5   8     1033.98      988.69     29.06 o
  -5   5   8       91.36       74.94     12.60 o
  -4   5   8      662.03      673.95     25.01 o
  -3   5   8        8.73        0.00      9.95 o
  -2   5   8     1168.09     1102.70     32.36 o
  -1   5   8        2.80        0.44      9.13 o
   0   5   8       19.53       27.39      9.43 o
   1   5   8      101.94      124.27     15.43 o
   2   5   8      239.69      261.77     14.01 o
   3   5   8      514.28      549.89     19.61 o
   4   5   8       61.21       70.01     10.82 o
   5   5   8      866.72      835.91     22.84 o
   6   5   8       81.70       96.52     16.90 o
   7   5   8       90.16       83.61     12.77 o
   8   5   8      333.23      310.38     21.18 o
   9   5   8      184.46      168.76     17.15 o
  10   5   8      123.00      114.30     20.42 o
  11   5   8       49.52       32.32     17.86 o
  12   5   8       14.25       36.03     24.42 o
 -12   6   8       41.22       54.74     23.27 o
 -11   6   8       39.64       49.93     19.54 o
 -10   6   8       11.06        4.56     17.78 o
  -9   6   8      147.64      113.08     19.12 o
  -8   6   8      102.29       85.25     16.51 o
  -7   6   8      750.15      671.38     26.02 o
  -6   6   8      310.45      302.53     17.94 o
  -5   6   8       53.60       56.45     13.14 o
  -4   6   8        1.90       11.02     12.58 o
  -3   6   8      912.82      903.37     29.05 o
  -2   6   8      199.04      209.36     13.97 o
  -1   6   8      519.83      559.01     20.21 o
   0   6   8      129.11      116.77     14.30 o
   1   6   8        3.07        0.00     12.14 o
   2   6   8       66.17       77.74     11.68 o
   3   6   8      279.73      280.60     15.60 o
   4   6   8        8.41        6.96     13.29 o
   5   6   8      232.38      222.45     15.37 o
   6   6   8       83.50       81.50     15.30 o
   7   6   8       55.39       58.22     15.12 o
   8   6   8       17.85       11.71     18.22 o
   9   6   8      308.09      308.77     21.92 o
  10   6   8      113.61       83.86     18.14 o
  11   6   8      158.54      181.55     32.43 o
 -11   7   8        4.09        0.00     27.28 o
 -10   7   8        1.45        0.00     22.75 o
  -9   7   8       52.24       47.64     25.69 o
  -8   7   8      115.00      126.74     18.46 o
  -7   7   8        2.36        8.72     16.07 o
  -6   7   8        0.35        0.00     15.12 o
  -5   7   8        7.50        0.00     16.25 o
  -4   7   8        9.90        6.31     14.59 o
  -3   7   8      172.21      181.43     32.58 o
  -2   7   8      227.85      233.97     16.74 o
  -1   7   8      213.34      212.85     17.44 o
   0   7   8      124.75      119.20     14.06 o
   1   7   8       15.87        0.00     13.16 o
   2   7   8       42.10       58.39     15.34 o
   3   7   8       15.35       17.58     13.45 o
   4   7   8       36.82       18.23     14.95 o
   5   7   8      371.02      370.69     22.14 o
   6   7   8       64.10       49.76     16.61 o
   7   7   8       72.68       58.90     17.08 o
   8   7   8       41.67       21.81     19.17 o
   9   7   8        0.12        2.15     19.49 o
  10   7   8        2.20        0.00     30.84 o
  -9   8   8      231.37      218.05     40.70 o
  -8   8   8        5.66        0.00     25.24 o
  -7   8   8      147.38       90.48     26.53 o
  -6   8   8       25.00       11.40     23.35 o
  -5   8   8      115.23      111.10     24.52 o
  -4   8   8      112.56       79.95     25.36 o
  -3   8   8        3.92        0.00     20.99 o
  -2   8   8       96.32       48.31     16.59 o
  -1   8   8      212.03      258.20     20.46 o
   0   8   8      142.24      135.45     16.52 o
   1   8   8      235.32      235.63     18.09 o
   2   8   8      345.02      362.32     19.80 o
   3   8   8      508.61      528.45     23.10 o
   4   8   8      373.95      452.39     22.72 o
   5   8   8        5.89       18.32     16.29 o
   6   8   8      194.90      236.65     20.36 o
   7   8   8       23.70        7.47     20.19 o
   8   8   8       53.28       49.42     22.07 o
  -7   9   8       72.79       47.00     36.28 o
  -6   9   8       21.02        0.00     25.62 o
  -5   9   8        2.45        4.84     25.49 o
  -4   9   8        6.29        0.00     24.81 o
  -3   9   8       68.89       51.02     27.55 o
  -2   9   8        2.32       12.92     23.76 o
  -1   9   8      120.41      102.00     25.98 o
   0   9   8        0.47        0.00     20.96 o
   1   9   8       92.59      129.84     24.72 o
   2   9   8        9.18        1.99     22.35 o
   3   9   8      243.54      261.38     28.50 o
   4   9   8        3.01        0.00     24.56 o
   5   9   8        1.41        0.00     25.65 o
   6   9   8       14.69       37.74     22.40 o
  -3  10   8        1.79        0.00     41.52 o
  -2  10   8        0.67        0.00     33.29 o
  -1  10   8        1.16        0.00     33.47 o
   0  10   8       90.59       99.48     31.16 o
   1  10   8       89.58       73.54     27.90 o
   2  10   8      107.02      120.51     26.58 o
 -15   1   9       62.73        0.00     29.60 o
 -14   1   9        3.78        9.38     21.33 o
 -13   1   9       59.79        0.00     22.57 o
 -12   1   9       40.48       35.06     16.92 o
 -11   1   9       11.05       28.25     14.93 o
 -10   1   9      133.98      110.49     15.63 o
  -9   1   9       70.71       37.81      9.86 o
  -8   1   9      251.80      246.60     12.30 o
  -7   1   9       57.54       57.67      8.97 o
  -6   1   9     1121.60     1068.18     23.96 o
  -5   1   9      142.66      172.98      8.10 o
  -4   1   9     2261.56     2243.90     45.41 o
  -3   1   9      136.47      166.69      6.82 o
  -2   1   9      264.65      270.54     10.22 o
  -1   1   9        5.17        1.17      3.81 o
   0   1   9        2.23        7.08      5.35 o
   1   1   9      997.34     1101.18     22.94 o
   2   1   9      137.76      133.83      7.33 o
   3   1   9      450.87      458.19     12.15 o
   4   1   9       71.53       90.57      7.27 o
   5   1   9      439.92      438.13     12.75 o
   6   1   9      137.51      115.31      9.72 o
   7   1   9      861.26      843.24     20.77 o
   8   1   9      366.02      347.22     13.90 o
   9   1   9        2.79        0.00     10.81 o
  10   1   9       39.61       49.74     12.88 o
  11   1   9      111.34      104.77     14.24 o
  12   1   9        9.77        0.00     14.19 o
  13   1   9       64.26       50.80     17.40 o
 -14   2   9      132.45      135.44     21.83 o
 -13   2   9      355.28      357.81     22.05 o
 -12   2   9      730.14      662.04     24.37 o
 -11   2   9     1771.59     1596.17     41.35 o
 -10   2   9     1603.37     1470.72     38.25 o
  -9   2   9      853.85      764.97     23.41 o
  -8   2   9     1086.39      993.26     25.58 o
  -7   2   9       52.93       39.36      8.80 o
  -6   2   9        1.52        0.00      8.28 o
  -5   2   9     2329.04     2272.42     49.20 o
  -4   2   9     2661.17     2655.39     53.40 o
  -3   2   9      226.04      217.12      8.62 o
  -2   2   9     5652.72     5577.59    124.27 o
  -1   2   9     1573.82     1535.57     34.37 o
   0   2   9     9037.06     9065.15    165.70 o
   1   2   9     3196.19     3107.29     58.49 o
   2   2   9     2968.05     2992.52     56.74 o
   3   2   9     4147.60     4117.58     72.70 o
   4   2   9     1423.45     1257.99     26.71 o
   5   2   9        5.06        1.49      9.51 o
   6   2   9       23.92       22.36      6.16 o
   7   2   9       24.89       28.45     10.62 o
   8   2   9      148.67      159.46     11.77 o
   9   2   9     1254.24     1233.59     37.77 o
  10   2   9      725.52      739.46     28.36 o
  11   2   9     1013.07      972.45     27.40 o
  12   2   9      911.68      858.53     29.14 o
  13   2   9      516.25      536.81     29.98 o
 -14   3   9        5.93        6.92     17.53 o
 -13   3   9      133.08      135.80     18.11 o
 -12   3   9       31.02       27.48     14.66 o
 -11   3   9        2.31        0.00     13.47 o
 -10   3   9        9.05       10.69     12.47 o
  -9   3   9        9.90       22.92     17.04 o
  -8   3   9      174.45      168.85     11.79 o
  -7   3   9      365.35      387.15     14.57 o
  -6   3   9      293.35      285.04     12.06 o
  -5   3   9        5.83       14.02      7.80 o
  -4   3   9       83.95       72.86      7.33 o
  -3   3   9      556.57      563.45     15.42 o
  -2   3   9       68.71       62.90      7.43 o
  -1   3   9       12.08       18.74      7.02 o
   0   3   9      390.16      373.02     12.81 o
   1   3   9       40.84       42.93      7.36 o
   2   3   9       37.41       42.71      8.37 o
   3   3   9       52.36       23.70      7.55 o
   4   3   9      402.90      408.23     13.64 o
   5   3   9      135.82      119.77     10.81 o
   6   3   9       31.27       36.37     10.64 o
   7   3   9      621.16      593.45     19.61 o
   8   3   9      129.46       92.71     19.78 o
   9   3   9      490.78      513.60     19.91 o
  10   3   9       38.54       12.92     15.11 o
  11   3   9      153.13      187.84     18.81 o
  12   3   9        9.69        5.97     17.67 o
 -13   4   9      199.24      187.15     19.39 o
 -12   4   9      315.45      304.26     27.76 o
 -11   4   9      427.38      418.55     20.57 o
 -10   4   9      559.14      561.23     21.93 o
  -9   4   9      718.55      700.94     22.73 o
  -8   4   9       80.56       86.56     11.93 o
  -7   4   9      351.91      358.58     16.48 o
  -6   4   9       61.00       53.26      9.96 o
  -5   4   9     1517.51     1461.70     37.62 o
  -4   4   9      140.31      166.69     11.23 o
  -3   4   9     1483.90     1521.97     38.60 o
  -2   4   9      493.62      521.79     19.06 o
  -1   4   9     2178.64     2202.89     53.04 o
   0   4   9     2405.69     2437.41     58.31 o
   1   4   9     1295.57     1267.26     33.70 o
   2   4   9      621.38      653.07     22.04 o
   3   4   9     1452.46     1426.05     34.74 o
   4   4   9      142.45      129.17     11.68 o
   5   4   9        6.30        0.00      9.95 o
   6   4   9      251.06      254.24     14.02 o
   7   4   9      852.50      883.40     26.49 o
   8   4   9       75.01       67.68     14.45 o
   9   4   9      755.23      778.71     30.22 o
  10   4   9      434.04      472.63     22.32 o
  11   4   9      552.29      544.98     24.36 o
  12   4   9      775.50      771.57     58.14 o
 -13   5   9        1.70        0.00     18.66 o
 -12   5   9       10.19       28.03     19.95 o
 -11   5   9        0.95        0.00     16.62 o
 -10   5   9       79.26       59.95     15.40 o
  -9   5   9      161.27      161.97     15.68 o
  -8   5   9     1125.77     1089.11     30.13 o
  -7   5   9      306.51      325.11     17.67 o
  -6   5   9     1831.01     1811.69     50.12 o
  -5   5   9     1473.52     1484.72     42.19 o
  -4   5   9     1957.76     1918.31     51.68 o
  -3   5   9       38.84       32.78     10.27 o
  -2   5   9      398.03      414.19     17.39 o
  -1   5   9       35.22       23.05     11.04 o
   0   5   9        7.01        7.23     10.28 o
   1   5   9        8.10        0.00     10.44 o
   2   5   9      451.21      483.09     18.66 o
   3   5   9      129.53      148.02     13.59 o
   4   5   9     1165.04     1132.73     33.05 o
   5   5   9      429.87      396.71     22.05 o
   6   5   9      918.66      837.60     27.71 o
   7   5   9     1452.93     1262.72     41.95 o
   8   5   9      147.26       81.62     14.84 o
   9   5   9      182.57      172.08     16.41 o
  10   5   9       47.30       14.88     19.94 o
  11   5   9       45.94       41.06     18.45 o
 -12   6   9        0.46        0.00     20.37 o
 -11   6   9       22.17        7.40     19.38 o
 -10   6   9       15.24        4.34     17.91 o
  -9   6   9      207.29      192.37     25.71 o
  -8   6   9      156.84      129.30     17.15 o
  -7   6   9       50.12       30.28     16.79 o
  -6   6   9       12.14        0.00     14.01 o
  -5   6   9       19.70       19.91     12.90 o
  -4   6   9       38.65       39.57     15.66 o
  -3   6   9        1.71        0.00     13.03 o
  -2   6   9       91.72       93.69     15.69 o
  -1   6   9      289.73      272.42     15.69 o
   0   6   9      546.94      529.33     20.19 o
   1   6   9      125.95      147.68     14.25 o
   2   6   9       89.79       76.98     13.17 o
   3   6   9      141.81      118.08     14.10 o
   4   6   9       37.23       64.12     14.00 o
   5   6   9      356.31      362.71     36.18 o
   6   6   9       16.58        6.35     15.03 o
   7   6   9      689.38      643.19     41.87 o
   8   6   9        4.44        0.00     17.71 o
   9   6   9       31.50       27.18     18.74 o
  10   6   9       71.28       75.72     22.64 o
 -10   7   9        4.25        0.00     22.40 o
  -9   7   9      416.77      396.17     24.25 o
  -8   7   9      395.41      423.78     31.27 o
  -7   7   9      720.07      710.46     28.72 o
  -6   7   9      621.13      655.74     26.65 o
  -5   7   9      808.38      845.93     31.34 o
  -4   7   9      312.39      376.96     21.93 o
  -3   7   9      649.42      638.84     25.18 o
  -2   7   9       53.91       40.05     14.34 o
  -1   7   9      435.51      435.84     19.89 o
   0   7   9      525.04      551.28     22.01 o
   1   7   9       29.40       28.64     14.03 o
   2   7   9      198.34      246.85     19.62 o
   3   7   9     1252.99     1337.33     39.04 o
   4   7   9      705.45      790.07     28.61 o
   5   7   9      539.64      542.59     23.73 o
   6   7   9      497.18      511.65     23.80 o
   7   7   9      266.01      300.38     21.21 o
   8   7   9      370.16      284.32     22.47 o
   9   7   9       22.18        0.00     23.41 o
  -9   8   9       15.97        0.00     34.75 o
  -8   8   9        0.90        0.00     34.76 o
  -7   8   9        0.65        0.00     24.83 o
  -6   8   9       14.03        0.00     23.88 o
  -5   8   9       17.63        0.00     22.78 o
  -4   8   9       20.96        0.00     18.48 o
  -3   8   9        7.93        0.78     16.44 o
  -2   8   9        2.34        2.68     16.51 o
  -1   8   9        0.43        0.00     19.45 o
   0   8   9       60.93       38.78     15.87 o
   1   8   9       19.49        0.00     15.76 o
   2   8   9       61.46       76.13     16.12 o
   3   8   9        0.03        0.00     15.99 o
   4   8   9        1.50        0.00     17.22 o
   5   8   9        1.31        0.00     16.63 o
   6   8   9      186.99      172.36     19.28 o
   7   8   9       28.13       13.64     23.54 o
  -6   9   9       22.49        8.47     39.68 o
  -5   9   9       21.08        0.00     27.16 o
  -4   9   9       29.21        0.00     26.55 o
  -3   9   9       78.71       62.18     29.15 o
  -2   9   9       22.45       45.67     35.44 o
  -1   9   9       14.22       28.68     33.73 o
   0   9   9       33.03       35.23     24.36 o
   1   9   9       21.04        0.00     22.64 o
   2   9   9      109.77       82.49     26.20 o
   3   9   9       79.47       74.79     21.25 o
   4   9   9      539.62      573.93     30.61 o
   5   9   9       68.06       12.44     27.47 o
 -14   0  10      310.93      250.81     73.51 o
 -13   0  10      137.22      120.74     27.12 o
 -12   0  10       92.20       53.55     23.46 o
 -11   0  10      609.59      494.44     38.26 o
 -10   0  10      427.99      367.09     28.54 o
  -9   0  10      447.14      387.02     29.27 o
  -8   0  10      755.93      643.94     50.91 o
  -7   0  10       14.00       16.23     15.82 o
  -6   0  10      848.84      907.65     36.47 o
  -5   0  10      516.39      549.22     26.06 o
  -4   0  10      124.35      125.12     17.43 o
  -3   0  10       10.02        3.95      8.59 o
  -2   0  10     2126.56     2175.28     63.23 o
  -1   0  10     2756.93     2903.28     82.95 o
   0   0  10      206.09      199.78     10.58 o
   1   0  10     1853.95     1741.75     50.72 o
   2   0  10     2284.37     2207.75     64.90 o
   3   0  10     1623.26     1594.98     43.00 o
   4   0  10     4790.75     4744.58    117.62 o
   5   0  10      419.43      376.38     17.46 o
   6   0  10     1638.91     1562.55     44.35 o
   7   0  10     6013.29     5743.00    143.96 o
   8   0  10      618.82      640.37     30.80 o
   9   0  10      123.22      128.76     17.38 o
  10   0  10     1046.13     1061.24     47.53 o
  11   0  10      384.20      466.69     36.07 o
  12   0  10      722.45      837.32     35.08 o
 -14   1  10       34.11       14.64     21.54 o
 -13   1  10      218.92      190.45     21.36 o
 -12   1  10      812.62      667.90     35.17 o
 -11   1  10      748.46      673.80     29.83 o
 -10   1  10     2005.77     1744.53     54.38 o
  -9   1  10     1483.42     1436.11     45.80 o
  -8   1  10     1302.75     1207.03     35.09 o
  -7   1  10     1700.44     1646.17     41.03 o
  -6   1  10      507.76      526.62     16.22 o
  -5   1  10      147.49      175.85      8.84 o
  -4   1  10       87.43       90.10      7.52 o
  -3   1  10      351.94      362.70     12.27 o
  -2   1  10      496.76      510.01     14.14 o
  -1   1  10     2441.48     2450.07     58.40 o
   0   1  10     2616.18     2595.71     49.35 o
   1   1  10     3502.61     3443.06     64.54 o
   2   1  10     2557.36     2490.07     47.99 o
   3   1  10     3066.31     3002.38     53.84 o
   4   1  10     1105.32     1050.41     22.15 o
   5   1  10     1875.06     1841.15     35.37 o
   6   1  10      138.95      145.15     11.01 o
   7   1  10       51.68       41.30      9.52 o
   8   1  10       13.22       10.32     10.58 o
   9   1  10      190.98      188.33     13.73 o
  10   1  10      201.35      193.69     14.93 o
  11   1  10      245.85      274.84     19.10 o
  12   1  10      481.10      510.12     20.44 o
 -14   2  10        9.06        0.00     31.98 o
 -13   2  10       30.77        7.68     18.64 o
 -12   2  10        3.34        0.00     17.19 o
 -11   2  10        0.91        0.35     15.80 o
 -10   2  10      211.31      203.51     14.30 o
  -9   2  10       18.30       24.87     10.87 o
  -8   2  10      191.07      184.08     12.49 o
  -7   2  10      525.28      498.70     16.49 o
  -6   2  10      238.57      246.89     12.07 o
  -5   2  10     1256.31     1292.35     30.12 o
  -4   2  10      173.97      171.17      8.81 o
  -3   2  10      407.75      449.67     13.66 o
  -2   2  10      148.41      162.97      8.28 o
  -1   2  10       73.83       85.36      9.25 o
   0   2  10      155.97      186.11      9.69 o
   1   2  10      270.67      244.08     10.31 o
   2   2  10        7.99        6.54      6.38 o
   3   2  10     1652.04     1684.06     36.32 o
   4   2  10      806.06      835.64     22.24 o
   5   2  10      964.53      921.12     23.86 o
   6   2  10     1324.31     1284.98     31.37 o
   7   2  10      768.29      713.13     19.43 o
   8   2  10        1.54        0.00     10.23 o
   9   2  10       11.78        9.49     12.17 o
  10   2  10       16.31       12.82     14.38 o
  11   2  10        3.27        2.51     16.76 o
  12   2  10      265.73      304.23     22.03 o
 -14   3  10       61.39       62.63     27.42 o
 -13   3  10       55.20       38.92     19.08 o
 -12   3  10       19.27       17.65     14.84 o
 -11   3  10      115.44       91.52     15.14 o
 -10   3  10      155.75      143.98     13.85 o
  -9   3  10        0.10        9.82     11.96 o
  -8   3  10        2.08        0.00     10.89 o
  -7   3  10       53.76       31.97     10.35 o
  -6   3  10       20.22        7.93      8.80 o
  -5   3  10     2882.03     2812.13     60.30 o
  -4   3  10      943.17      899.27     27.47 o
  -3   3  10      317.97      298.20     10.87 o
  -2   3  10      673.19      722.61     19.47 o
  -1   3  10      858.45      915.98     21.75 o
   0   3  10       57.39       37.54     12.13 o
   1   3  10      281.02      324.76     12.54 o
   2   3  10       77.75       99.20     11.30 o
   3   3  10      109.58       90.73     13.92 o
   4   3  10      114.74       71.99     10.18 o
   5   3  10       57.46       58.49     10.72 o
   6   3  10      389.09      418.31     18.10 o
   7   3  10      678.21      647.12     20.86 o
   8   3  10      561.86      508.98     31.05 o
   9   3  10      442.49      496.63     20.70 o
  10   3  10      315.85      355.77     20.06 o
  11   3  10      432.42      407.84     25.76 o
  12   3  10       15.26        0.00     21.97 o
 -13   4  10       69.10       68.43     17.36 o
 -12   4  10      217.45      191.49     22.90 o
 -11   4  10       31.44       43.39     15.75 o
 -10   4  10      188.02      200.07     21.93 o
  -9   4  10        0.07        0.00     12.94 o
  -8   4  10       52.08       68.70     13.13 o
  -7   4  10       37.81       40.21     10.80 o
  -6   4  10     1648.24     1587.78     40.88 o
  -5   4  10       15.94       26.41     10.97 o
  -4   4  10     2287.16     2323.06     60.82 o
  -3   4  10      746.89      781.99     23.81 o
  -2   4  10     1828.12     1916.08     50.73 o
  -1   4  10      807.28      841.89     25.23 o
   0   4  10     1392.91     1395.14     36.38 o
   1   4  10       77.35       85.35     11.63 o
   2   4  10      295.92      276.10     14.09 o
   3   4  10      152.26      141.29     12.79 o
   4   4  10        1.44        1.70     15.28 o
   5   4  10      259.08      235.20     17.54 o
   6   4  10      121.23      137.52     13.52 o
   7   4  10      436.82      426.10     20.29 o
   8   4  10        7.05        0.00     14.24 o
   9   4  10      472.85      481.22     30.95 o
  10   4  10      179.03      202.81     22.59 o
  11   4  10       40.88       39.14     18.40 o
 -12   5  10        0.13        0.00     18.04 o
 -11   5  10       10.68        0.00     16.58 o
 -10   5  10       33.88       60.68     17.83 o
  -9   5  10      140.31      130.59     25.00 o
  -8   5  10       80.91       94.24     17.28 o
  -7   5  10      110.08      117.68     19.27 o
  -6   5  10       40.75       22.41     13.45 o
  -5   5  10     2288.60     2223.59     59.64 o
  -4   5  10       39.28       27.58     13.77 o
  -3   5  10      244.97      260.67     15.41 o
  -2   5  10      489.73      529.67     20.64 o
  -1   5  10      362.29      371.30     16.48 o
   0   5  10       67.56       66.51     11.90 o
   1   5  10      893.40      937.99     28.04 o
   2   5  10      215.86      239.67     19.31 o
   3   5  10      218.04      267.95     15.85 o
   4   5  10      405.36      428.72     24.82 o
   5   5  10      800.30      786.77     27.17 o
   6   5  10      149.41      147.93     15.77 o
   7   5  10      363.63      399.49     23.05 o
   8   5  10      161.99      161.10     19.06 o
   9   5  10        4.43        6.90     16.79 o
  10   5  10      285.44      268.79     24.79 o
 -11   6  10       68.36       55.45     20.83 o
 -10   6  10        2.83        0.00     20.22 o
  -9   6  10       56.61       53.09     17.50 o
  -8   6  10       11.94        1.94     15.77 o
  -7   6  10        4.76        0.00     14.98 o
  -6   6  10       18.05        8.86     14.93 o
  -5   6  10       83.10       88.19     20.77 o
  -4   6  10       18.39       16.92     14.04 o
  -3   6  10      389.24      459.96     20.70 o
  -2   6  10       65.82       73.45     14.58 o
  -1   6  10        4.86        0.00     15.01 o
   0   6  10      105.46      113.81     13.91 o
   1   6  10       11.03        0.00     12.37 o
   2   6  10        0.09        0.00     13.05 o
   3   6  10      170.34      162.79     15.34 o
   4   6  10       29.52       15.04     13.43 o
   5   6  10        1.53        0.00     15.94 o
   6   6  10        0.95        0.00     20.02 o
   7   6  10       80.93      100.48     20.11 o
   8   6  10       63.25       81.40     21.23 o
   9   6  10        6.71       13.57     19.92 o
 -10   7  10        6.31        2.70     26.62 o
  -9   7  10       26.95       11.81     18.45 o
  -8   7  10       21.97       17.34     18.50 o
  -7   7  10        0.30        0.36     16.86 o
  -6   7  10        0.90        0.00     16.18 o
  -5   7  10       34.80       33.74     16.11 o
  -4   7  10        9.97        8.12     14.96 o
  -3   7  10       76.76       66.63     15.25 o
  -2   7  10       86.53       82.63     15.77 o
  -1   7  10       20.58        2.78     14.02 o
   0   7  10       14.82        0.00     14.00 o
   1   7  10      221.36      229.13     17.69 o
   2   7  10       45.80       44.05     15.02 o
   3   7  10       66.17       53.04     17.05 o
   4   7  10       94.83       99.13     16.24 o
   5   7  10      121.63      121.28     17.23 o
   6   7  10      107.21       76.95     18.35 o
   7   7  10        2.25        0.00     18.94 o
   8   7  10      192.79      121.48     37.80 o
  -8   8  10       50.39        0.00     38.93 o
  -7   8  10        2.12        0.00     28.55 o
  -6   8  10       22.88       14.85     20.37 o
  -5   8  10      278.23      255.38     34.38 o
  -4   8  10       72.90       51.14     18.45 o
  -3   8  10       53.83       43.61     17.89 o
  -2   8  10        9.24       12.14     16.57 o
  -1   8  10      150.26      151.28     18.57 o
   0   8  10       83.55       26.66     16.33 o
   1   8  10        4.08        0.00     15.35 o
   2   8  10       53.43       53.94     17.64 o
   3   8  10       20.75        4.85     16.83 o
   4   8  10       77.99       53.77     17.82 o
   5   8  10      204.70      190.95     20.74 o
   6   8  10        0.69        0.00     23.25 o
  -5   9  10       14.52        0.00     44.28 o
  -4   9  10        2.90        0.00     44.96 o
  -3   9  10       61.41       57.87     26.83 o
  -2   9  10       11.30       26.34     29.45 o
  -1   9  10       60.06       92.32     30.12 o
   0   9  10       29.45        6.86     27.85 o
   1   9  10       12.63        3.71     20.12 o
   2   9  10      123.03      106.15     22.80 o
   3   9  10       55.98       60.78     25.38 o
 -14   1  11        2.33        0.00     43.33 o
 -13   1  11       86.04       70.04     19.49 o
 -12   1  11       60.61        9.15     18.45 o
 -11   1  11      270.10      231.81     20.30 o
 -10   1  11       14.24       11.95     15.01 o
  -9   1  11      412.32      377.72     25.16 o
  -8   1  11      321.40      332.29     23.16 o
  -7   1  11      203.52      203.00     15.46 o
  -6   1  11      518.17      486.46     18.58 o
  -5   1  11      292.20      311.58     13.58 o
  -4   1  11      896.24      946.04     22.30 o
  -3   1  11      180.30      186.42     10.03 o
  -2   1  11       69.19       67.05      7.60 o
  -1   1  11      114.31      136.23     14.35 o
   0   1  11      312.21      334.48     12.13 o
   1   1  11      336.30      346.56     11.97 o
   2   1  11      629.12      644.31     17.88 o
   3   1  11       94.44       83.25      8.05 o
   4   1  11     2976.56     2943.88     53.67 o
   5   1  11       44.58       48.53      8.76 o
   6   1  11     2152.38     2003.83     41.70 o
   7   1  11        8.83        5.22     10.05 o
   8   1  11      463.97      443.69     16.20 o
   9   1  11       21.24       11.67     11.95 o
  10   1  11        9.24        0.00     13.69 o
  11   1  11       15.43        5.76     14.07 o
  12   1  11        6.49        2.47     17.10 o
 -13   2  11      145.24      113.39     22.27 o
 -12   2  11        8.63       18.14     20.68 o
 -11   2  11        0.36        0.00     17.67 o
 -10   2  11        8.53        0.00     16.10 o
  -9   2  11      145.79      159.59     16.91 o
  -8   2  11       60.88       44.47     11.00 o
  -7   2  11      548.13      557.09     24.03 o
  -6   2  11      906.71      843.67     34.17 o
  -5   2  11      839.44      832.59     22.28 o
  -4   2  11      435.00      460.03     14.23 o
  -3   2  11      608.99      645.32     17.41 o
  -2   2  11      168.55      176.98      9.09 o
  -1   2  11      442.88      460.39     16.84 o
   0   2  11      180.89      170.94     10.77 o
   1   2  11       72.16       56.69     10.03 o
   2   2  11       20.35       20.30      4.35 o
   3   2  11        4.25        8.64      4.59 o
   4   2  11      442.06      444.15     15.87 o
   5   2  11        3.88        0.00      6.77 o
   6   2  11     1616.36     1562.63     35.01 o
   7   2  11       64.83       66.75     10.77 o
   8   2  11       46.50       25.56     13.69 o
   9   2  11       60.94       36.37     16.12 o
  10   2  11       63.94       62.47     19.24 o
  11   2  11       99.22       90.98     18.05 o
 -13   3  11        6.59        0.00     21.06 o
 -12   3  11      103.50       72.94     18.98 o
 -11   3  11       88.57       70.33     15.02 o
 -10   3  11      237.49      200.61     17.40 o
  -9   3  11      386.73      359.54     17.03 o
  -8   3  11      602.37      602.21     19.85 o
  -7   3  11      589.78      598.68     21.81 o
  -6   3  11      573.09      604.58     19.02 o
  -5   3  11     1058.20     1021.42     26.13 o
  -4   3  11     2866.58     2821.32     72.10 o
  -3   3  11       57.43       51.96      8.82 o
  -2   3  11       94.83      100.64      8.76 o
  -1   3  11       56.30       53.32      8.93 o
   0   3  11      192.82      210.81     11.20 o
   1   3  11      457.32      510.62     18.33 o
   2   3  11     2023.93     2030.24     54.35 o
   3   3  11     1093.72     1067.61     31.08 o
   4   3  11     1582.08     1570.32     46.38 o
   5   3  11     1681.13     1614.77     37.15 o
   6   3  11      895.42      889.27     25.11 o
   7   3  11      866.55      857.69     25.51 o
   8   3  11      444.63      442.65     23.07 o
   9   3  11       14.21        0.00     14.76 o
  10   3  11        3.65        0.00     15.80 o
  11   3  11        0.88        0.00     19.27 o
 -12   4  11       34.78       34.36     16.57 o
 -11   4  11       39.90       30.65     15.32 o
 -10   4  11       85.63       97.29     16.47 o
  -9   4  11       44.13       35.88     14.16 o
  -8   4  11      253.10      274.21     15.07 o
  -7   4  11        3.02        1.95     14.13 o
  -6   4  11       47.74       74.84     13.03 o
  -5   4  11      901.37      890.15     27.25 o
  -4   4  11       71.34       57.50     12.39 o
  -3   4  11      371.85      419.46     18.68 o
  -2   4  11      729.83      673.49     23.53 o
  -1   4  11      656.58      677.16     22.24 o
   0   4  11      424.95      414.66     16.45 o
   1   4  11      641.18      680.67     23.01 o
   2   4  11     1007.26      948.92     29.19 o
   3   4  11       59.21       66.88     12.46 o
   4   4  11      286.05      253.60     15.82 o
   5   4  11       49.40       51.28     15.35 o
   6   4  11       44.17       20.96     14.30 o
   7   4  11      204.77      217.05     20.43 o
   8   4  11       42.95       12.82     14.74 o
   9   4  11        2.65        0.38     15.56 o
  10   4  11      217.38      224.27     21.96 o
 -12   5  11       93.17       27.22     19.39 o
 -11   5  11        1.47        0.00     17.81 o
 -10   5  11       43.54       17.27     17.89 o
  -9   5  11        4.66        0.00     16.04 o
  -8   5  11        8.78       11.56     14.65 o
  -7   5  11       37.74       18.32     14.87 o
  -6   5  11      217.76      222.94     16.83 o
  -5   5  11      175.77      188.50     15.95 o
  -4   5  11      129.01      145.64     14.74 o
  -3   5  11     1021.86     1019.40     32.10 o
  -2   5  11       11.04        1.86     10.33 o
  -1   5  11        3.57        0.00     11.77 o
   0   5  11      328.71      331.13     16.60 o
   1   5  11      254.53      255.31     15.26 o
   2   5  11       99.86       85.15     13.39 o
   3   5  11      264.89      276.05     15.93 o
   4   5  11      161.60      180.34     15.55 o
   5   5  11        9.37        0.00     13.83 o
   6   5  11      490.79      496.58     22.64 o
   7   5  11       43.67       24.33     16.16 o
   8   5  11       90.66      102.07     18.25 o
   9   5  11        0.27        0.00     18.13 o
  10   5  11        6.91        0.00     51.24 o
 -10   6  11       12.54       27.12     19.84 o
  -9   6  11       58.61       45.76     19.08 o
  -8   6  11       34.99       10.85     17.90 o
  -7   6  11       18.37        0.00     18.41 o
  -6   6  11       53.87       64.06     16.48 o
  -5   6  11       80.30       87.85     15.24 o
  -4   6  11       19.96        6.71     14.39 o
  -3   6  11      253.81      275.86     18.62 o
  -2   6  11     1034.65     1053.82     34.89 o
  -1   6  11      986.02     1002.35     30.50 o
   0   6  11     1090.37     1136.28     34.22 o
   1   6  11     1153.18     1180.86     34.64 o
   2   6  11      358.18      342.10     18.60 o
   3   6  11      328.65      300.48     18.37 o
   4   6  11       12.47        0.00     15.45 o
   5   6  11       32.52        6.11     15.10 o
   6   6  11       62.67       59.44     21.47 o
   7   6  11       24.02       15.16     18.51 o
   8   6  11      145.28      142.90     20.69 o
  -9   7  11       85.01       97.63     21.31 o
  -8   7  11       18.13        0.00     19.36 o
  -7   7  11       54.13       32.79     18.90 o
  -6   7  11        6.50       32.94     17.55 o
  -5   7  11       75.22       56.42     17.90 o
  -4   7  11       11.74       13.11     19.98 o
  -3   7  11      381.08      370.65     21.12 o
  -2   7  11        6.99        0.00     16.61 o
  -1   7  11      109.44      128.71     17.16 o
   0   7  11       39.13       21.24     15.08 o
   1   7  11      431.45      461.47     21.70 o
   2   7  11       26.77        3.66     15.32 o
   3   7  11      140.36      131.99     17.77 o
   4   7  11        0.03        0.52     16.31 o
   5   7  11        5.65        0.00     17.17 o
   6   7  11       15.72        0.00     16.47 o
   7   7  11       16.23        0.00     22.16 o
  -7   8  11       28.66        0.00     27.24 o
  -6   8  11        1.82        8.30     19.17 o
  -5   8  11       12.31        0.00     19.18 o
  -4   8  11      129.71      153.97     20.62 o
  -3   8  11       48.93       77.07     18.52 o
  -2   8  11      133.44      162.25     19.38 o
  -1   8  11      112.27      146.83     19.31 o
   0   8  11       82.43       83.85     19.55 o
   1   8  11      109.25      116.72     18.29 o
   2   8  11        5.85        0.00     18.07 o
   3   8  11       14.63        6.70     18.62 o
   4   8  11      107.11       85.87     18.79 o
   5   8  11       12.92       32.64     23.62 o
  -3   9  11        3.28       17.80     42.73 o
  -2   9  11        3.69        0.00     45.22 o
  -1   9  11       15.57        0.00     27.05 o
   0   9  11       38.93        0.00     42.86 o
   1   9  11       76.47      102.15     30.97 o
 -13   0  12      392.81      390.35     60.91 o
 -12   0  12      218.12      246.13     29.50 o
 -11   0  12       64.83       52.76     25.62 o
 -10   0  12      129.75      150.85     24.22 o
  -9   0  12      133.01       70.26     28.81 o
  -8   0  12      205.46      179.38     22.84 o
  -7   0  12     1924.42     1792.59     76.99 o
  -6   0  12     3403.42     3344.97    134.06 o
  -5   0  12     1584.07     1644.21     59.76 o
  -4   0  12     4878.84     5147.29    200.75 o
  -3   0  12      995.00     1018.51     40.22 o
  -2   0  12     5389.27     5751.35    188.16 o
  -1   0  12     1268.75     1246.35     46.11 o
   0   0  12     2194.39     2354.11     68.97 o
   1   0  12       34.25       54.40     13.28 o
   2   0  12       14.84        7.85      6.89 o
   3   0  12      698.97      772.79     26.00 o
   4   0  12     2117.28     2201.51     58.09 o
   5   0  12     2235.71     2220.79     59.89 o
   6   0  12      670.66      694.08     26.73 o
   7   0  12     2173.45     2140.92     59.72 o
   8   0  12      394.58      408.41     22.87 o
   9   0  12     1255.27     1164.72     74.39 o
  10   0  12      327.28      298.16     29.88 o
  11   0  12      306.59      275.23     25.87 o
 -13   1  12        4.84        2.72     22.36 o
 -12   1  12        5.74        0.00     18.89 o
 -11   1  12        3.09        0.00     18.65 o
 -10   1  12       14.76        0.00     17.24 o
  -9   1  12      417.31      380.39     20.44 o
  -8   1  12        7.31       11.52     15.48 o
  -7   1  12       61.35       50.35     13.27 o
  -6   1  12        1.15        0.00     12.05 o
  -5   1  12        9.86        8.61     11.64 o
  -4   1  12        5.28        5.54      9.22 o
  -3   1  12        0.83        8.41     14.15 o
  -2   1  12       36.16       25.08      8.20 o
  -1   1  12     1050.76     1050.76     24.64 o
   0   1  12      111.88      120.09     10.54 o
   1   1  12        1.50        3.30      7.47 o
   2   1  12        3.04        2.30      8.26 o
   3   1  12       44.15       47.18      8.62 o
   4   1  12       30.19       32.08      8.91 o
   5   1  12      985.73     1008.66     23.02 o
   6   1  12       32.18       19.80     10.67 o
   7   1  12        3.94        2.63     11.12 o
   8   1  12       25.75        0.00     11.75 o
   9   1  12      305.54      311.01     16.16 o
  10   1  12       34.81       32.09     14.48 o
  11   1  12       71.48       85.28     19.75 o
 -13   2  12        1.70        9.37     22.71 o
 -12   2  12       47.62       77.39     23.40 o
 -11   2  12      123.98      130.72     19.28 o
 -10   2  12       28.03       19.24     19.62 o
  -9   2  12      104.32      139.86     19.62 o
  -8   2  12      353.73      298.31     19.01 o
  -7   2  12      113.56       89.80     13.24 o
  -6   2  12      227.81      246.66     15.82 o
  -5   2  12     1236.57     1264.11     37.02 o
  -4   2  12      803.69      856.08     27.77 o
  -3   2  12      684.83      755.05     20.70 o
  -2   2  12     1003.65     1095.68     25.48 o
  -1   2  12      360.08      435.63     14.41 o
   0   2  12       10.35        0.00      9.39 o
   1   2  12        2.33        0.73      7.21 o
   2   2  12      326.10      372.43     16.20 o
   3   2  12      387.86      403.27     19.08 o
   4   2  12      296.04      326.86     17.44 o
   5   2  12     2553.11     2537.56     50.28 o
   6   2  12       12.33       21.87     12.89 o
   7   2  12      593.07      583.04     21.79 o
   8   2  12      266.50      283.92     17.21 o
   9   2  12       43.31       48.31     16.01 o
  10   2  12      146.06      102.75     17.44 o
  11   2  12        9.49        0.00     20.11 o
 -12   3  12      294.62      233.50     29.59 o
 -11   3  12      108.62       90.82     30.04 o
 -10   3  12      493.90      489.14     33.36 o
  -9   3  12      131.91      133.38     14.71 o
  -8   3  12      665.59      661.84     24.65 o
  -7   3  12       10.32        0.00     11.30 o
  -6   3  12      747.69      790.23     24.72 o
  -5   3  12       19.32       20.07     11.00 o
  -4   3  12        7.53        0.00      5.72 o
  -3   3  12      257.28      253.83     11.41 o
  -2   3  12      310.69      358.84     14.15 o
  -1   3  12      235.91      236.76     13.40 o
   0   3  12      534.70      500.48     18.43 o
   1   3  12      877.10      847.51     33.86 o
   2   3  12      413.13      395.82     17.92 o
   3   3  12      651.93      653.59     23.43 o
   4   3  12      115.16      105.64     13.19 o
   5   3  12      737.88      698.27     25.80 o
   6   3  12      115.87      105.32     21.78 o
   7   3  12       95.28       58.38     13.94 o
   8   3  12      126.18      127.03     17.18 o
   9   3  12        2.66        0.00     16.50 o
  10   3  12      137.52      120.30     18.32 o
 -12   4  12       51.67       54.77     21.24 o
 -11   4  12       49.99       56.63     16.83 o
 -10   4  12        1.50        0.00     14.72 o
  -9   4  12        5.92        5.76     16.13 o
  -8   4  12       83.69       78.59     17.40 o
  -7   4  12      132.31      119.79     14.41 o
  -6   4  12      297.15      286.43     16.27 o
  -5   4  12       26.31        8.66     12.44 o
  -4   4  12       15.45        7.11     12.33 o
  -3   4  12      288.11      290.27     16.11 o
  -2   4  12        7.70        0.00     11.23 o
  -1   4  12       71.07       73.72     11.65 o
   0   4  12       38.60       29.22     12.47 o
   1   4  12      945.90      863.39     26.59 o
   2   4  12      109.43      128.58     13.51 o
   3   4  12       25.84       14.21     12.18 o
   4   4  12       28.31        9.61     13.59 o
   5   4  12       22.46        0.00     14.27 o
   6   4  12        4.96        0.00     14.32 o
   7   4  12       71.72       45.25     18.79 o
   8   4  12       46.99       15.07     18.11 o
   9   4  12       85.15       91.00     19.61 o
 -11   5  12       76.56       72.47     21.98 o
 -10   5  12      177.52      208.32     21.71 o
  -9   5  12      189.66      195.03     33.79 o
  -8   5  12      155.87      179.86     18.02 o
  -7   5  12       30.74       40.59     15.68 o
  -6   5  12       17.54        0.00     14.77 o
  -5   5  12       84.92       65.77     15.89 o
  -4   5  12      153.91      146.76     15.15 o
  -3   5  12        6.92        0.00     13.43 o
  -2   5  12      365.38      382.67     20.01 o
  -1   5  12        6.55       17.68     12.75 o
   0   5  12      144.04      190.58     15.24 o
   1   5  12      355.77      392.95     20.56 o
   2   5  12      508.38      562.00     24.87 o
   3   5  12      209.06      218.42     16.09 o
   4   5  12      366.94      377.76     20.35 o
   5   5  12       40.10       24.20     16.69 o
   6   5  12      104.59       84.29     17.76 o
   7   5  12        5.40        4.25     17.58 o
   8   5  12        0.40        0.00     18.21 o
   9   5  12       48.90       27.63     24.76 o
 -10   6  12        5.69        9.37     21.40 o
  -9   6  12        7.68        0.00     18.20 o
  -8   6  12       32.54       18.22     25.12 o
  -7   6  12      416.09      387.45     24.89 o
  -6   6  12       18.99       12.05     16.79 o
  -5   6  12       45.32       50.65     17.26 o
  -4   6  12       51.97       40.29     15.48 o
  -3   6  12      323.78      341.29     23.02 o
  -2   6  12       12.19        7.96     15.82 o
  -1   6  12       52.61       29.45     14.49 o
   0   6  12        5.24        0.00     14.90 o
   1   6  12       59.30       23.63     14.60 o
   2   6  12        0.02        0.00     14.52 o
   3   6  12      102.94       88.67     16.30 o
   4   6  12        1.55        0.00     15.68 o
   5   6  12       12.40        0.00     16.32 o
   6   6  12        1.27        0.00     18.20 o
   7   6  12       72.03       33.22     19.88 o
  -8   7  12        1.22        0.00     19.49 o
  -7   7  12       62.67       29.72     18.49 o
  -6   7  12        8.26        0.00     18.20 o
  -5   7  12        3.48        0.00     17.68 o
  -4   7  12      124.66       81.72     18.15 o
  -3   7  12       13.12       18.93     16.97 o
  -2   7  12       48.10        0.00     16.68 o
  -1   7  12        0.09        0.00     17.28 o
   0   7  12       47.73       27.34     16.15 o
   1   7  12       31.71       10.09     17.00 o
   2   7  12        0.57        0.00     16.33 o
   3   7  12      109.47      110.56     17.15 o
   4   7  12       54.56       39.57     17.00 o
   5   7  12      168.16      152.89     20.18 o
   6   7  12       35.60       17.41     22.79 o
  -5   8  12        0.20        0.00     22.13 o
  -4   8  12        8.67       18.10     19.15 o
  -3   8  12        1.58        0.00     18.71 o
  -2   8  12        6.45        0.00     19.06 o
  -1   8  12        0.36        0.00     18.50 o
   0   8  12        0.23        4.25     19.13 o
   1   8  12        0.09        0.00     18.68 o
   2   8  12       60.03       43.71     18.40 o
   3   8  12       65.45       81.52     23.22 o
 -12   1  13       48.09       48.21     19.74 o
 -11   1  13      131.60       93.03     27.24 o
 -10   1  13       91.67       89.13     16.96 o
  -9   1  13       28.80       27.34     16.84 o
  -8   1  13        8.61       25.34     14.93 o
  -7   1  13      101.09      111.70     16.08 o
  -6   1  13       42.44       48.06     12.95 o
  -5   1  13        0.61        3.28     11.67 o
  -4   1  13      107.74       95.27     10.98 o
  -3   1  13      314.06      314.49     15.32 o
  -2   1  13      372.68      428.00     16.36 o
  -1   1  13      232.28      252.79     12.92 o
   0   1  13      278.04      295.09     14.34 o
   1   1  13       27.07       30.18      8.98 o
   2   1  13      934.11      908.92     23.18 o
   3   1  13       13.81       14.79      9.46 o
   4   1  13      129.50      126.90     10.50 o
   5   1  13       17.30       15.54     10.42 o
   6   1  13       92.80       77.38     12.47 o
   7   1  13        0.89        0.00     11.34 o
   8   1  13      113.39       82.25     13.46 o
   9   1  13       12.41        0.00     13.28 o
  10   1  13      187.99      225.83     19.00 o
 -12   2  13       77.92       67.50     28.09 o
 -11   2  13        6.97        0.00     17.82 o
 -10   2  13        0.45        0.00     16.32 o
  -9   2  13        8.21        3.13     15.82 o
  -8   2  13       38.71       15.79     16.26 o
  -7   2  13       14.17       12.20     14.51 o
  -6   2  13      553.27      577.75     22.67 o
  -5   2  13       91.94      105.28     12.88 o
  -4   2  13      510.98      550.35     21.54 o
  -3   2  13      668.08      686.52     24.25 o
  -2   2  13      319.83      345.34     12.85 o
  -1   2  13      234.17      240.83     12.09 o
   0   2  13      467.71      457.81     14.73 o
   1   2  13        4.75       11.81      9.76 o
   2   2  13      230.85      191.05     11.68 o
   3   2  13        4.23        0.00      9.82 o
   4   2  13       69.76       51.84     14.23 o
   5   2  13       64.36       82.30     14.44 o
   6   2  13      266.09      268.06     15.97 o
   7   2  13      123.04      129.60     16.39 o
   8   2  13      547.27      552.88     22.14 o
   9   2  13      139.33      137.59     17.57 o
  10   2  13      221.52      245.42     24.96 o
 -12   3  13      267.52      312.48     62.40 o
 -11   3  13      234.10      239.03     23.32 o
 -10   3  13       55.69       60.01     19.11 o
  -9   3  13      158.26      152.09     22.57 o
  -8   3  13       26.47        0.00     15.17 o
  -7   3  13        0.40        0.00     12.00 o
  -6   3  13      327.38      333.86     15.25 o
  -5   3  13      412.41      459.78     16.70 o
  -4   3  13       27.57       34.42     13.24 o
  -3   3  13      264.58      302.50     16.36 o
  -2   3  13      923.40      946.51     28.41 o
  -1   3  13      644.86      720.84     27.87 o
   0   3  13      350.04      374.33     17.98 o
   1   3  13      982.00      971.64     29.33 o
   2   3  13        8.75       20.42     13.30 o
   3   3  13      685.91      706.10     24.63 o
   4   3  13      202.30      215.85     16.06 o
   5   3  13        1.63        0.00     14.14 o
   6   3  13        2.78        0.00     15.08 o
   7   3  13      211.20      213.43     20.18 o
   8   3  13       52.95       20.36     20.62 o
   9   3  13      214.51      202.16     20.62 o
 -11   4  13       63.63        0.00     22.63 o
 -10   4  13       18.13        0.00     17.60 o
  -9   4  13       60.14       61.35     17.48 o
  -8   4  13      165.65      170.65     19.74 o
  -7   4  13       16.70       29.51     16.25 o
  -6   4  13        0.75        0.00     15.16 o
  -5   4  13        8.74       12.76     15.30 o
  -4   4  13      159.02      180.58     16.23 o
  -3   4  13       34.19       40.20     16.22 o
  -2   4  13      139.21      141.79     13.77 o
  -1   4  13      297.05      314.40     16.42 o
   0   4  13       16.80       12.21     12.56 o
   1   4  13       29.13       23.22     12.36 o
   2   4  13      298.81      326.60     17.97 o
   3   4  13       10.39        0.00     13.29 o
   4   4  13      246.80      234.42     16.86 o
   5   4  13       10.30        0.00     15.27 o
   6   4  13        6.04       10.46     15.97 o
   7   4  13       10.76       12.72     18.65 o
   8   4  13       56.51       74.90     19.19 o
 -10   5  13        0.33        0.00     18.85 o
  -9   5  13       49.75       31.10     19.03 o
  -8   5  13        1.66        0.00     17.76 o
  -7   5  13      453.52      406.20     22.34 o
  -6   5  13      443.36      427.99     22.11 o
  -5   5  13      297.75      324.92     20.37 o
  -4   5  13       13.56        6.99     14.89 o
  -3   5  13      145.88      182.25     17.43 o
  -2   5  13       38.26       11.50     15.27 o
  -1   5  13      334.40      333.86     17.93 o
   0   5  13        0.18        0.00     13.61 o
   1   5  13       21.12       10.89     14.06 o
   2   5  13       18.12        0.00     14.19 o
   3   5  13       15.39       21.88     15.38 o
   4   5  13      307.72      314.92     19.48 o
   5   5  13      262.62      280.47     21.48 o
   6   5  13      702.76      676.15     28.11 o
   7   5  13       12.72       30.66     17.64 o
  -9   6  13       24.51        8.02     20.74 o
  -8   6  13      156.63      218.02     20.64 o
  -7   6  13      269.13      298.84     22.75 o
  -6   6  13      230.67      250.79     20.80 o
  -5   6  13      103.96      104.59     18.32 o
  -4   6  13       23.42       17.40     21.22 o
  -3   6  13       39.56       34.62     17.42 o
  -2   6  13       19.51        0.00     16.25 o
  -1   6  13      130.39      107.27     16.76 o
   0   6  13       50.37       60.88     15.75 o
   1   6  13      135.91      180.63     17.41 o
   2   6  13       50.81       47.39     15.84 o
   3   6  13      317.45      319.50     20.92 o
   4   6  13       20.09        0.00     16.19 o
   5   6  13      279.89      295.17     21.13 o
   6   6  13        4.18        0.00     20.23 o
  -7   7  13      167.56      156.55     21.79 o
  -6   7  13        1.70        0.00     19.58 o
  -5   7  13       50.95       31.57     19.34 o
  -4   7  13       12.63        0.00     19.03 o
  -3   7  13        2.72        0.00     17.16 o
  -2   7  13       70.17       94.26     21.61 o
  -1   7  13      186.00      176.59     19.79 o
   0   7  13       19.45       12.51     17.64 o
   1   7  13       24.77       23.68     17.96 o
   2   7  13      205.32      233.98     20.23 o
   3   7  13       13.53        0.00     17.12 o
   4   7  13      160.25      195.00     23.95 o
  -2   8  13        6.98        0.00     26.37 o
  -1   8  13       33.25       32.38     34.56 o
   0   8  13        5.19        0.00     23.68 o
 -12   0  14        2.57       13.50     35.59 o
 -11   0  14      308.19      344.29     53.98 o
 -10   0  14       25.52       53.74     27.43 o
  -9   0  14      213.18      226.83     41.76 o
  -8   0  14      345.49      409.83     32.70 o
  -7   0  14        2.56       33.59     20.21 o
  -6   0  14       13.48       28.12     21.35 o
  -5   0  14        9.52       11.97     16.37 o
  -4   0  14       32.87       16.00     15.02 o
  -3   0  14        7.15        4.80     16.35 o
  -2   0  14        7.61        0.00     15.78 o
  -1   0  14      465.67      508.72     26.75 o
   0   0  14      469.64      540.90     29.28 o
   1   0  14       10.53        0.00     16.50 o
   2   0  14      845.28      897.14     42.84 o
   3   0  14      187.81      206.94     17.64 o
   4   0  14     1379.66     1319.34     46.15 o
   5   0  14      367.92      319.68     20.36 o
   6   0  14      224.42      233.74     19.54 o
   7   0  14       54.72       44.16     16.35 o
   8   0  14       14.50       18.38     19.52 o
   9   0  14        0.27       42.42     30.73 o
 -11   1  14      259.92      199.73     25.23 o
 -10   1  14      250.21      209.86     23.55 o
  -9   1  14       28.25       30.25     16.91 o
  -8   1  14      283.70      315.69     20.45 o
  -7   1  14       23.23       28.98     15.45 o
  -6   1  14      339.43      381.29     20.82 o
  -5   1  14        4.06        6.89     13.19 o
  -4   1  14      108.51       90.02     14.68 o
  -3   1  14      333.29      317.18     16.19 o
  -2   1  14      489.30      518.88     19.00 o
  -1   1  14      266.05      300.88     15.92 o
   0   1  14      759.46      809.76     25.76 o
   1   1  14      572.01      628.32     22.40 o
   2   1  14     1093.91     1138.78     27.87 o
   3   1  14      334.99      332.11     14.73 o
   4   1  14      939.57      939.68     26.68 o
   5   1  14      434.43      388.80     15.44 o
   6   1  14      263.38      246.45     13.86 o
   7   1  14       70.00      100.13     14.82 o
   8   1  14      181.43      209.13     16.72 o
   9   1  14      101.65      141.28     17.43 o
 -11   2  14        3.88        0.00     21.62 o
 -10   2  14       44.91       60.50     19.45 o
  -9   2  14       22.07       17.49     16.73 o
  -8   2  14        8.73        9.19     18.24 o
  -7   2  14        0.23       15.55     16.48 o
  -6   2  14      262.94      286.65     17.45 o
  -5   2  14       30.40       33.90     13.15 o
  -4   2  14      638.21      685.17     25.20 o
  -3   2  14       57.65       64.95     11.84 o
  -2   2  14      708.29      760.32     24.24 o
  -1   2  14       20.48       32.84     10.12 o
   0   2  14      219.88      236.08     12.52 o
   1   2  14       91.90      111.54     10.90 o
   2   2  14        8.86       17.69     17.66 o
   3   2  14        7.43        0.00     13.54 o
   4   2  14        0.53        7.68     13.75 o
   5   2  14      290.96      313.07     28.11 o
   6   2  14       12.46        0.00     15.18 o
   7   2  14       65.91       64.57     25.77 o
   8   2  14       95.42       85.73     18.24 o
   9   2  14      122.92       63.26     22.33 o
 -11   3  14       20.62       13.48     23.57 o
 -10   3  14        0.54        0.00     17.53 o
  -9   3  14       23.40        1.14     17.58 o
  -8   3  14       55.63       58.88     17.93 o
  -7   3  14       55.71       57.06     18.82 o
  -6   3  14       87.33       53.62     17.29 o
  -5   3  14      198.69      247.74     18.82 o
  -4   3  14        3.84       15.31     13.45 o
  -3   3  14       16.83        0.00     12.86 o
  -2   3  14      155.72      139.41     14.13 o
  -1   3  14        0.16        0.00     12.59 o
   0   3  14       78.24       64.31     13.52 o
   1   3  14      100.55      117.85     14.16 o
   2   3  14       28.02       11.23     14.47 o
   3   3  14       22.16        0.00     15.57 o
   4   3  14      163.28      184.73     16.49 o
   5   3  14       48.53       31.87     17.84 o
   6   3  14        7.62        9.61     15.83 o
   7   3  14       30.52       19.00     16.77 o
   8   3  14        0.42        3.98     22.21 o
 -10   4  14       38.91       11.69     38.60 o
  -9   4  14        4.00        0.00     26.66 o
  -8   4  14       10.14       23.04     19.45 o
  -7   4  14      390.86      417.00     22.07 o
  -6   4  14      221.44      282.98     19.98 o
  -5   4  14      136.31      166.08     17.67 o
  -4   4  14      226.35      252.36     19.62 o
  -3   4  14      709.92      749.03     28.07 o
  -2   4  14      225.51      237.33     18.94 o
  -1   4  14       11.48        1.43     13.67 o
   0   4  14       20.73       30.00     13.67 o
   1   4  14        0.11        0.00     13.73 o
   2   4  14      114.20      124.86     15.63 o
   3   4  14      137.70      171.33     16.51 o
   4   4  14      441.22      446.09     23.91 o
   5   4  14       66.84       69.94     17.57 o
   6   4  14      193.80      176.74     19.11 o
   7   4  14       49.15       60.06     18.64 o
  -9   5  14        0.25        0.00     23.89 o
  -8   5  14        7.84        1.16     20.25 o
  -7   5  14        0.07        0.00     17.45 o
  -6   5  14       56.96       29.91     17.38 o
  -5   5  14      258.30      280.76     21.43 o
  -4   5  14       23.79       30.21     15.55 o
  -3   5  14        2.87        0.00     16.44 o
  -2   5  14        1.08        0.00     15.68 o
  -1   5  14      331.69      360.81     20.89 o
   0   5  14       59.22       73.48     16.08 o
   1   5  14       59.50       32.61     14.86 o
   2   5  14        1.21        0.00     14.11 o
   3   5  14       54.25       41.73     16.80 o
   4   5  14        4.62        0.00     15.87 o
   5   5  14       11.95       12.51     18.32 o
   6   5  14        6.38        0.00     20.00 o
  -7   6  14       37.67       21.78     20.05 o
  -6   6  14       59.92       71.48     19.64 o
  -5   6  14        4.70        0.00     18.78 o
  -4   6  14       62.05       79.23     18.19 o
  -3   6  14        1.92        0.00     16.80 o
  -2   6  14       11.38        7.45     17.55 o
  -1   6  14       42.94       16.11     16.77 o
   0   6  14      111.30      110.70     17.69 o
   1   6  14        5.16        3.68     16.42 o
   2   6  14       84.35      117.14     17.95 o
   3   6  14       36.97       36.92     19.55 o
   4   6  14       11.20       25.39     17.58 o
   5   6  14       94.94      109.42     29.16 o
  -4   7  14        0.10        0.00     19.72 o
  -3   7  14        0.57        0.20     19.07 o
  -2   7  14        0.93        0.49     18.64 o
  -1   7  14        1.77        0.00     18.84 o
   0   7  14       13.41        0.00     18.36 o
   1   7  14        5.10        0.68     21.82 o
   2   7  14        0.77        0.00     21.99 o
 -10   1  15       24.82        6.79     20.87 o
  -9   1  15        0.01        0.00     21.17 o
  -8   1  15        0.00        0.00     16.10 o
  -7   1  15       11.00       36.60     17.16 o
  -6   1  15        0.64        0.00     17.94 o
  -5   1  15       42.27       51.65     14.14 o
  -4   1  15       31.64       24.60     12.61 o
  -3   1  15       10.46        0.00     11.69 o
  -2   1  15       69.13       88.13     13.07 o
  -1   1  15        0.81        1.92     11.57 o
   0   1  15      178.37      203.45     14.92 o
   1   1  15        0.54        7.80     12.58 o
   2   1  15        0.44        0.00     12.17 o
   3   1  15      383.93      427.76     18.40 o
   4   1  15       18.69       27.42     12.34 o
   5   1  15       55.42       33.92     14.59 o
   6   1  15      123.10      130.31     19.00 o
   7   1  15       56.56       47.86     15.00 o
   8   1  15       56.10       53.35     21.86 o
 -10   2  15      108.90      115.50     25.29 o
  -9   2  15      148.90      178.19     20.98 o
  -8   2  15      332.95      374.39     28.51 o
  -7   2  15      188.43      230.39     19.92 o
  -6   2  15      296.97      331.47     20.60 o
  -5   2  15      166.83      201.57     17.01 o
  -4   2  15       49.36       44.06     13.94 o
  -3   2  15       18.39       15.61     13.73 o
  -2   2  15       30.19       18.88     12.00 o
  -1   2  15        6.91        0.00     12.53 o
   0   2  15      272.16      295.76     21.38 o
   1   2  15      148.43      175.61     15.37 o
   2   2  15      401.29      444.33     19.91 o
   3   2  15      561.73      602.47     23.77 o
   4   2  15      281.52      315.73     19.10 o
   5   2  15      497.07      522.25     23.08 o
   6   2  15       15.79        0.00     17.02 o
   7   2  15      112.44       88.65     19.78 o
 -10   3  15        4.42        6.09     23.13 o
  -9   3  15        4.15        0.00     17.57 o
  -8   3  15        7.93        0.00     16.90 o
  -7   3  15        0.01        1.17     21.94 o
  -6   3  15      124.97      151.08     29.08 o
  -5   3  15       26.79        0.11     20.68 o
  -4   3  15      131.45       96.17     19.91 o
  -3   3  15       94.77       23.52     19.99 o
  -2   3  15       53.84       41.85     16.21 o
  -1   3  15       18.94        0.32     13.06 o
   0   3  15        0.51        0.00     13.72 o
   1   3  15        5.21        0.00     13.05 o
   2   3  15       79.97       50.29     14.11 o
   3   3  15       20.45        6.68     15.66 o
   4   3  15       55.53       27.55     14.89 o
   5   3  15       53.25       50.22     17.26 o
   6   3  15       22.53       33.94     17.72 o
   7   3  15        0.22        0.00     20.85 o
  -9   4  15      109.44       82.64     41.10 o
  -8   4  15        2.12       25.51     27.36 o
  -7   4  15      103.11       84.04     27.30 o
  -6   4  15      179.45      168.53     21.77 o
  -5   4  15      276.73      284.52     24.48 o
  -4   4  15       55.75       84.89     16.52 o
  -3   4  15       39.47       44.56     15.48 o
  -2   4  15       45.98       21.06     20.87 o
  -1   4  15       34.94       27.35     14.16 o
   0   4  15      132.03      137.58     16.67 o
   1   4  15      458.36      498.84     27.40 o
   2   4  15       20.61       24.04     14.64 o
   3   4  15      574.57      685.63     26.32 o
   4   4  15        3.19        0.00     15.68 o
   5   4  15      228.42      235.78     20.07 o
   6   4  15       31.19       14.93     30.38 o
  -7   5  15        9.42        0.00     18.46 o
  -6   5  15       17.45        0.00     17.70 o
  -5   5  15        8.24        0.00     16.58 o
  -4   5  15      226.09      221.23     19.30 o
  -3   5  15       69.59       52.07     16.73 o
  -2   5  15      137.43      159.06     18.45 o
  -1   5  15      480.20      478.32     24.10 o
   0   5  15        2.11        0.00     16.05 o
   1   5  15      366.50      370.64     20.84 o
   2   5  15       54.26       51.92     17.41 o
   3   5  15       25.44        1.72     16.51 o
   4   5  15       17.74        2.44     20.90 o
   5   5  15       22.94        0.00     28.03 o
  -5   6  15       14.38        0.00     19.34 o
  -4   6  15        7.34        0.00     18.06 o
  -3   6  15       59.97       42.25     18.26 o
  -2   6  15        0.20        0.00     18.48 o
  -1   6  15       22.34       11.53     17.89 o
   0   6  15      138.42      155.41     19.70 o
   1   6  15        3.53        0.00     16.97 o
   2   6  15       49.71       70.87     22.56 o
  -9   0  16        1.46        0.00     24.58 o
  -8   0  16      423.80      410.54     38.80 o
  -7   0  16        4.23        0.00     26.82 o
  -6   0  16      308.70      333.77     31.32 o
  -5   0  16       38.44       23.75     23.88 o
  -4   0  16      215.05      220.95     42.40 o
  -3   0  16      160.98      165.42     21.50 o
  -2   0  16      365.42      364.52     25.43 o
  -1   0  16       20.27       16.35     17.31 o
   0   0  16       17.03       26.96     17.70 o
   1   0  16       12.61        1.30     22.50 o
   2   0  16       47.14       38.45     21.03 o
   3   0  16      440.05      524.72     33.08 o
   4   0  16      309.12      355.69     28.00 o
   5   0  16       14.10       27.62     23.13 o
   6   0  16      192.19      205.50     26.96 o
  -9   1  16        5.76        4.84     25.18 o
  -8   1  16      118.75      145.15     19.20 o
  -7   1  16      277.65      317.44     22.03 o
  -6   1  16      118.61      150.97     18.94 o
  -5   1  16      119.38      143.88     17.43 o
  -4   1  16      380.74      473.86     21.39 o
  -3   1  16      137.84      163.75     16.30 o
  -2   1  16       44.07       59.97     15.22 o
  -1   1  16        9.16        0.00     12.82 o
   0   1  16        6.78        0.64     13.69 o
   1   1  16        3.92       10.93     13.22 o
   2   1  16      355.16      442.36     20.39 o
   3   1  16      158.49      211.46     16.67 o
   4   1  16       31.47       56.53     17.57 o
   5   1  16       86.45      119.57     17.74 o
   6   1  16      142.36      128.18     27.48 o
  -9   2  16       15.85        0.00     22.52 o
  -8   2  16        0.22        0.00     19.95 o
  -7   2  16        1.05        1.73     17.03 o
  -6   2  16       41.61       60.53     16.46 o
  -5   2  16       57.88       63.64     15.68 o
  -4   2  16       90.46       96.52     15.52 o
  -3   2  16      134.29      151.47     17.53 o
  -2   2  16      203.65      231.65     17.53 o
  -1   2  16       13.13        0.00     17.75 o
   0   2  16       91.86       87.40     21.04 o
   1   2  16       12.97       15.72     17.83 o
   2   2  16       20.77       17.50     22.35 o
   3   2  16       97.50      135.89     17.19 o
   4   2  16       99.28       80.72     17.33 o
   5   2  16       24.70        0.70     16.49 o
   6   2  16       18.33       22.79     18.16 o
  -8   3  16        0.51        0.00     36.88 o
  -7   3  16      126.45      131.40     25.35 o
  -6   3  16        2.20        0.00     23.18 o
  -5   3  16        0.40        0.00     26.04 o
  -4   3  16      135.41      128.54     33.89 o
  -3   3  16       85.03       78.63     23.11 o
  -2   3  16       26.30        0.00     21.10 o
  -1   3  16        1.25        0.00     17.04 o
   0   3  16      366.53      388.45     25.09 o
   1   3  16        2.97        3.03     15.47 o
   2   3  16      200.34      181.77     19.62 o
   3   3  16       65.33       60.45     17.89 o
   4   3  16      421.91      481.79     38.14 o
   5   3  16        0.72        3.53     21.70 o
  -7   4  16       58.79       81.17     38.69 o
  -6   4  16       34.56       49.58     24.75 o
  -5   4  16       17.41       24.09     22.03 o
  -4   4  16        9.07        0.00     20.82 o
  -3   4  16       89.39       93.69     28.81 o
  -2   4  16        0.66        1.94     16.23 o
  -1   4  16      174.08      213.12     19.21 o
   0   4  16        3.31        0.00     15.61 o
   1   4  16       71.97       72.93     17.10 o
   2   4  16       99.78       70.58     16.41 o
   3   4  16        9.45        0.00     17.51 o
   4   4  16       99.78      107.50     21.89 o
  -5   5  16      100.01       92.03     23.49 o
  -4   5  16        1.98        8.93     17.66 o
  -3   5  16       86.01       99.48     19.72 o
  -2   5  16       33.50        0.00     18.43 o
  -1   5  16       63.54       64.87     17.89 o
   0   5  16       88.50       79.79     18.06 o
   1   5  16        4.59        0.00     20.92 o
   2   5  16        2.41        0.00     20.31 o
  -7   1  17       59.59       47.61     19.74 o
  -6   1  17        7.91        4.51     18.33 o
  -5   1  17       20.83       33.64     17.32 o
  -4   1  17      277.77      264.72     19.48 o
  -3   1  17        6.84        1.46     15.87 o
  -2   1  17       53.96       44.09     15.95 o
  -1   1  17       32.45       24.54     14.74 o
   0   1  17        7.96        6.33     14.42 o
   1   1  17      143.23      156.33     16.90 o
   2   1  17       56.72       39.56     16.73 o
   3   1  17       41.04       43.07     18.48 o
   4   1  17        3.58        5.94     23.93 o
  -7   2  17       12.29        0.76     26.95 o
  -6   2  17        4.81        0.00     21.19 o
  -5   2  17       23.46        0.00     28.24 o
  -4   2  17        0.52        0.00     17.96 o
  -3   2  17       30.40        5.76     21.59 o
  -2   2  17      125.50      111.61     23.13 o
  -1   2  17        8.26        0.25     17.91 o
   0   2  17      230.09      286.40     40.91 o
   1   2  17       16.06       34.12     20.47 o
   2   2  17      278.44      288.04     25.47 o
   3   2  17       23.72        0.00     19.71 o
   4   2  17        3.80        0.00     23.28 o
  -6   3  17       43.38       47.37     39.55 o
  -5   3  17      102.34      145.03     28.49 o
  -4   3  17       36.50       52.32     25.10 o
  -3   3  17      267.01      252.49     25.20 o
  -2   3  17       23.09        0.00     22.79 o
  -1   3  17       65.24       47.21     23.37 o
   0   3  17       51.06       14.93     21.14 o
   1   3  17        0.60        1.23     19.01 o
   2   3  17       61.48       44.26     17.91 o
   3   3  17        9.30        0.00     21.49 o
  -4   4  17       16.71        0.00     31.36 o
  -3   4  17        6.38       24.97     29.25 o
  -2   4  17        4.03        0.00     26.77 o
  -1   4  17       27.16       17.88     22.18 o
   0   4  17        0.55        0.00     21.50 o
   1   4  17        0.61        0.00     19.83 o
  -5   0  18       15.83        0.00     22.94 o
  -4   0  18      109.19      126.08     28.02 o
  -3   0  18        2.40        0.00     24.89 o
  -2   0  18      244.86      283.15     41.62 o
  -1   0  18      120.57      157.21     24.53 o
   0   0  18      108.53      116.21     23.79 o
   1   0  18      160.12      201.14     26.23 o
   2   0  18       90.16       60.91     27.21 o
  -5   1  18       26.70       16.46     18.02 o
  -4   1  18        2.40        0.00     18.39 o
  -3   1  18       12.01        4.55     16.67 o
  -2   1  18        4.76        0.00     16.63 o
  -1   1  18        9.47        0.00     14.58 o
   0   1  18       31.40       36.79     17.10 o
   1   1  18       10.99        0.00     17.70 o
   2   1  18        9.29       16.18     26.32 o
  -4   2  18       18.24        0.00     26.91 o
  -3   2  18       51.89        9.42     28.63 o
  -2   2  18        1.13        0.00     29.33 o
  -1   2  18       58.30       57.76     21.05 o
   0   2  18       46.53       41.76     19.44 o
   1   2  18        2.72       17.97     31.63 o
 
